# Supplementary material for: CRISPRactivation-SMS, a message for PAM sequence independent gene up-regulation in Escherichia coli
Source: Nucleic Acids Res. 2022 Sep 22;50(18):10772–84. doi: 10.1093/nar/gkac804 (PMC9561276; doi:10.1093/nar/gkac804)
Supplement: gkac804_Supplemental_Files [file gkac804_supplemental_files.zip]

Archive with 3 entries (3 files):
- Source_data.xlsx
- Statistics.xlsx
- Supplementary_Data_NAR-02040-J-2022 2_new.pdf
