# Supplementary material for: CRISPRactivation-SMS, a message for PAM sequence independent gene up-regulation in Escherichia coli
Source: Nucleic Acids Res. 2022 Sep 22;50(18):10772–84. doi: 10.1093/nar/gkac804 (PMC9561276; doi:10.1093/nar/gkac804)
Supplement: gkac804_Supplemental_Files [file gkac804_supplemental_files.zip › Source_data.xlsx]

## Sheet: Figure 2A
Cas9 variant	position	strand	Promoter	Target Gene	Gain (optimal 100%)	OD	Fluorescence	normalized	fold change	fold change Avg.	fold change SD											fold change Avg.	fold change SD
dxCas9	-71	T	J23117	RFP	197	0.4045	24269	59997.5	4.97392	5.25729	0.315905
dxCas9	-71	T	J23117	RFP	197	0.3712	25065	67524.2	5.5979
dxCas9	-71	T	J23117	RFP	197	0.4675	29324	62725.1	5.20004
dxCas9	-71	NT	J23117	RFP	197	0.3591	4695	13074.4	1.08389	1.08779	0.0457953
dxCas9	-71	NT	J23117	RFP	197	0.3531	4836	13695.8	1.13541
dxCas9	-71	NT	J23117	RFP	197	0.3828	4821	12594	1.04407
dxCas9	-76	T	J23117	RFP	197	0.3892	4200	10791.4	0.894627	0.853679	0.0519414
dxCas9	-76	T	J23117	RFP	197	0.437	4192	9592.68	0.795253
dxCas9	-76	T	J23117	RFP	197	0.4112	4321	10508.3	0.871157
dxCas9	-76	NT	J23117	RFP	197	0.3834	3839	10013	0.830102	0.822296	0.00894893
dxCas9	-76	NT	J23117	RFP	197	0.3828	3806	9942.53	0.824256
dxCas9	-76	NT	J23117	RFP	197	0.3921	3843	9801.07	0.812529
dxCas9	-81	T	J23117	RFP	197	0.4126	22364	54202.6	4.49351	4.53994	0.0533554
dxCas9	-81	T	J23117	RFP	197	0.365	20245	55465.8	4.59823
dxCas9	-81	T	J23117	RFP	197	0.4115	22476	54619.7	4.52809
dxCas9	-81	NT	J23117	RFP	197	0.3929	43753	111359	9.2319	8.68015	0.480101
dxCas9	-81	NT	J23117	RFP	197	0.3933	39650	100814	8.35766
dxCas9	-81	NT	J23117	RFP	197	0.3818	38920	101938	8.45089
dxCas9	-86	T	J23117	RFP	197	0.3783	4308	11387.8	0.944071	0.91369	0.0792157
dxCas9	-86	T	J23117	RFP	197	0.3576	4198	11739.4	0.973219
dxCas9	-86	T	J23117	RFP	197	0.4272	4245	9936.8	0.823781
dxCas9	-86	NT	J23117	RFP	197	0.4047	4443	10978.5	0.910141	0.84241	0.0594145
dxCas9	-86	NT	J23117	RFP	197	0.444	4381	9867.12	0.818005
dxCas9	-86	NT	J23117	RFP	197	0.4597	4431	9638.9	0.799085
dxCas9	-91	T	J23117	RFP	197	0.4358	7950	18242.3	1.51233	1.5666	0.0759374
dxCas9	-91	T	J23117	RFP	197	0.3879	7178	18504.8	1.53408
dxCas9	-91	T	J23117	RFP	197	0.4797	9567	19943.7	1.65338
dxCas9	-91	NT	J23117	RFP	197	0.3648	17346	47549.3	3.94194	4.27747	0.807467
dxCas9	-91	NT	J23117	RFP	197	0.4163	18539	44532.8	3.69186
dxCas9	-91	NT	J23117	RFP	197	0.5078	31843	62707.8	5.1986
dxCas9	-96	T	J23117	RFP	197	0.3812	4703	12337.4	1.02279	0.962702	0.0521463
dxCas9	-96	T	J23117	RFP	197	0.4314	4836	11210	0.929334
dxCas9	-96	T	J23117	RFP	197	0.4201	4743	11290.2	0.935979
dxCas9	-96	NT	J23117	RFP	197	0.3565	4220	11837.3	0.981337	0.991286	0.0106714
dxCas9	-96	NT	J23117	RFP	197	0.386	4668	12093.3	1.00256
dxCas9	-96	NT	J23117	RFP	197	0.3853	4601	11941.3	0.989962
dSpRY	-71	T	J23117	RFP	197	0.4181	16124	38564.9	3.09541	2.99589	0.0988915
dSpRY	-71	T	J23117	RFP	197	0.3828	14282	37309.3	2.99462
dSpRY	-71	T	J23117	RFP	197	0.3665	13231	36101	2.89764
dSpRY	-71	NT	J23117	RFP	197	0.381	5584	14656.2	1.17637	1.15493	0.04381
dSpRY	-71	NT	J23117	RFP	197	0.3866	5320	13761	1.10452
dSpRY	-71	NT	J23117	RFP	197	0.3535	5214	14749.6	1.18388
dSpRY	-76	T	J23117	RFP	197	0.409	4009	9801.96	0.786752	0.788159	0.0813838
dSpRY	-76	T	J23117	RFP	197	0.4521	3985	8814.42	0.707488
dSpRY	-76	T	J23117	RFP	197	0.3717	4030	10842.1	0.870237
dSpRY	-76	NT	J23117	RFP	197	0.4055	4059	10009.9	0.80344	0.813567	0.0771151
dSpRY	-76	NT	J23117	RFP	197	0.3814	4254	11153.6	0.895245
dSpRY	-76	NT	J23117	RFP	197	0.4117	3806	9244.6	0.742016
dSpRY	-81	T	J23117	RFP	197	0.3706	13115	35388.6	2.84046	3.01203	0.17412
dSpRY	-81	T	J23117	RFP	197	0.405	15173	37464.2	3.00706
dSpRY	-81	T	J23117	RFP	197	0.3575	14202	39725.9	3.18859
dSpRY	-81	NT	J23117	RFP	197	0.4153	25722	61935.9	4.97128	4.81328	0.214864
dSpRY	-81	NT	J23117	RFP	197	0.4064	23132	56919.3	4.56862
dSpRY	-81	NT	J23117	RFP	197	0.3734	22795	61047.1	4.89994
dSpRY	-86	T	J23117	RFP	197	0.4668	4332	9280.21	0.744874	0.838703	0.0822339
dSpRY	-86	T	J23117	RFP	197	0.3963	4435	11191	0.898245
dSpRY	-86	T	J23117	RFP	197	0.3948	4294	10876.4	0.872992
dSpRY	-86	NT	J23117	RFP	197	0.4054	4899	12084.4	0.969949	1.00357	0.0424415
dSpRY	-86	NT	J23117	RFP	197	0.4055	4999	12328	0.989504
dSpRY	-86	NT	J23117	RFP	197	0.3645	4774	13097.4	1.05126
dSpRY	-91	T	J23117	RFP	197	0.3758	6889	18331.6	1.47138	1.42049	0.0738724
dSpRY	-91	T	J23117	RFP	197	0.3892	7052	18119.2	1.45434
dSpRY	-91	T	J23117	RFP	197	0.3368	5605	16641.9	1.33576
dSpRY	-91	NT	J23117	RFP	197	0.3667	9465	25811.3	2.07174	2.08496	0.0486203
dSpRY	-91	NT	J23117	RFP	197	0.3929	10007	25469.6	2.04431
dSpRY	-91	NT	J23117	RFP	197	0.3734	9950	26647	2.13882
dSpRY	-96	T	J23117	RFP	197	0.342	4350	12719.3	1.02091	0.956298	0.0591054
dSpRY	-96	T	J23117	RFP	197	0.3852	4343	11274.7	0.904959
dSpRY	-96	T	J23117	RFP	197	0.3688	4333	11748.9	0.943024
dSpRY	-96	NT	J23117	RFP	197	0.3907	4755	12170.5	0.97686	1.02842	0.0519048
dSpRY	-96	NT	J23117	RFP	197	0.3707	4991	13463.7	1.08066
dSpRY	-96	NT	J23117	RFP	197	0.3944	5050	12804.3	1.02773
dxCas9	OT		J23117	RFP	197	0.3572	4627	12953.5	1.07387	1	0.0786564
dxCas9	OT		J23117	RFP	197	0.4265	5190	12168.8	1.00882
dxCas9	OT		J23117	RFP	197	0.4282	4738	11064.9	0.917305
dxCas9	OnT		J23117	RFP	197	0.3552	4832	13603.6	1.12777	1.06848	0.0561422
dxCas9	OnT		J23117	RFP	197	0.4413	5409	12257	1.01613
dxCas9	OnT		J23117	RFP	197	0.4086	5232	12804.7	1.06154
dSpRY	OT		J23117	RFP	197	0.385	4556	11833.8	0.949835	1	0.0434974
dSpRY	OT		J23117	RFP	197	0.3724	4766	12798.1	1.02723
dSpRY	OT		J23117	RFP	197	0.3917	4992	12744.4	1.02293
dSpRY	OnT		J23117	RFP	197	0.3758	4924	13102.7	1.05169	1.05088	0.00442072
dSpRY	OnT		J23117	RFP	197	0.366	4810	13142.1	1.05485
dSpRY	OnT		J23117	RFP	197	0.3844	5010	13033.3	1.04612

## Sheet: Figure 2B
	Normalized RFP fold up-regulation with XMS
Time [h]	J106 (-81NT)	J106 (-86NT)	J106 (-91NT)	J108 (-91NT)	J108 (-96NT)	J108 (-102NT)	OT
0.25	0.979819	0.963714	1.21202	0.917811	1.10102	1.02138	1.00413
0.5	0.872567	1.06399	1.12249	0.857947	1.05968	0.885552	1.02295
0.75	0.997716	1.04508	1.28974	0.823801	1.12024	1.17778	1.07819
1	0.986653	0.996991	1.24729	1.0225	0.937585	0.932127	1.00714
1.25	0.921752	1.10238	1.22779	0.860576	1.16891	0.948884	1.07674
1.5	1.1868	1.25293	1.11168	1.06416	1.14252	1.04853	0.975922
1.75	1.08318	1.01645	1.15934	1.0725	1.06462	0.840852	0.920886
2	1.00211	0.987711	1.26144	0.930858	1.15904	0.97287	1.02008
2.25	0.917712	1.08503	1.09449	0.946948	1.05556	0.95229	1.05639
2.5	1.10918	1.1786	1.21757	1.1752	1.14602	0.95375	0.98223
2.75	0.96527	1.15657	1.20841	0.883505	1.08063	0.933506	1.06779
3	0.919409	1.09829	1.112	0.921974	1.16195	0.960993	1.08498
3.25	1.03198	1.23346	1.08398	1.01574	1.13874	0.975502	1.04958
3.5	1.0699	1.08592	1.23572	0.982067	1.0877	0.983931	1.01232
3.75	1.02879	1.1726	1.18222	0.973821	1.19121	1.04474	1.07308
4	0.986564	1.15745	1.16548	0.893669	1.1875	0.981525	1.02664
4.25	1.05906	1.18565	1.21241	1.01032	1.15154	0.911745	1.04554
4.5	1.14688	1.10553	1.26677	1.05216	1.06133	1.08598	1.05606
4.75	1.0629	1.07478	1.31274	1.12732	1.11392	1.06374	1.02672
5	1.23325	1.02282	1.21059	1.08966	0.930455	1.00249	1.00688
5.25	1.2554	0.929945	1.31745	1.08074	1.11984	1.1331	1.06848
5.5	1.28553	1.14093	1.32508	1.12661	1.10343	0.870619	1.04568
5.75	1.36571	0.958145	1.35652	1.08964	1.03079	1.20439	1.01131
6	1.42864	1.12945	1.35973	1.13522	1.14793	1.11687	1.01537
6.25	1.55962	1.16667	1.37391	1.20294	1.11362	1.0113	1.05119
6.5	1.52383	1.08166	1.59178	1.29262	1.09721	1.05862	1.05926
6.75	1.80756	1.14261	1.59832	1.42511	1.13211	1.20072	0.953676
7	1.80129	1.05446	1.63238	1.3174	1.1283	1.10478	1.05992
7.25	1.96639	1.21862	1.61747	1.41537	1.18471	1.11321	1.06149
7.5	2.1377	1.2042	1.74614	1.4699	1.26695	1.16031	1.02473
7.75	2.30607	1.02983	1.69071	1.55766	1.11878	1.11918	1.05074
8	2.4952	1.21792	1.83265	1.60949	1.20117	1.073	1.0126
8.25	2.53373	1.17673	1.94797	1.69952	1.12938	1.15976	1.04974
8.5	2.67389	1.0072	1.8167	1.6707	1.03953	1.28649	1.07358
8.75	2.85672	1.15315	2.0411	1.75425	1.08068	1.32816	1.09472
9	3.08484	0.962346	2.07141	1.82611	1.15284	1.27831	1.07215
9.25	3.36326	1.13883	2.16187	1.84406	1.08831	1.23482	1.04372
9.5	3.65175	1.14895	2.13573	2.12958	1.08162	1.24581	1.00893
9.75	3.7307	1.02645	2.1638	2.0478	1.01601	1.2771	1.03374
10	4.35292	1.09328	2.38735	2.26669	1.08945	1.37198	1.0527
10.25	4.25676	1.1269	2.42053	2.34062	1.05507	1.30611	1.05312
10.5	4.59799	1.16367	2.61722	2.39247	1.07477	1.32448	1.04838
10.75	4.45247	1.11475	2.59258	2.33033	1.1481	1.43496	1.08938
11	4.88323	1.13363	2.59735	2.64665	1.11594	1.41766	1.05772
11.25	5.09848	1.05255	2.81039	2.77787	1.03177	1.4739	1.08288
11.5	5.06168	1.0883	2.81255	2.86768	0.984198	1.40405	1.09094
11.75	5.36065	1.07983	2.91643	2.88642	1.02327	1.47243	1.08694
12	5.81285	1.0684	3.06503	3.00465	1.01749	1.48043	1.10556
12.25	5.89627	1.01283	3.18186	3.12051	0.981964	1.53385	1.11278
12.5	5.881	1.14803	3.11668	3.10778	1.07639	1.50557	1.11538
12.75	6.28794	1.09947	3.28742	3.34165	1.02236	1.57157	1.12018
13	6.33805	1.04371	3.31425	3.29905	0.967329	1.53061	1.10784
13.25	6.50012	1.05502	3.3944	3.45817	0.957124	1.61818	1.15596
13.5	6.61673	1.03256	3.693	3.56249	0.951785	1.65503	1.14873
13.75	6.65255	1.06405	3.86514	3.50185	0.976792	1.73302	1.178
14	6.86866	1.0256	3.78057	3.71012	0.980885	1.77556	1.16914
14.25	7.20911	1.04914	3.93401	3.54957	1.01174	1.84482	1.19402
14.5	7.17751	1.01721	3.85993	3.71021	0.929766	1.80234	1.17384
14.75	7.84559	1.06349	4.27179	3.91399	0.968901	1.90053	1.19675
15	7.8042	1.01827	4.50434	4.12366	0.96182	1.89221	1.21263
15.25	8.23701	1.01927	4.37295	4.25466	0.963924	2.06585	1.19864
15.5	8.42562	1.02075	4.72533	4.32465	0.957584	2.07339	1.24255
15.75	8.58539	1.0809	4.80249	4.42629	1.02816	2.15915	1.26768
16	9.04294	1.07844	4.98093	4.63075	1.04971	2.28426	1.25467
16.25	9.06532	1.10371	5.41628	4.88216	1.013	2.38327	1.30337
16.5	9.38422	1.06077	5.35175	4.75599	1.03348	2.4167	1.28595
16.75	9.71613	1.13269	5.50715	5.0939	1.02671	2.53473	1.29826
17	10.3454	1.11356	5.78691	5.44965	1.08313	2.56537	1.28424
17.25	10.1971	1.12434	6.10563	5.51259	1.04735	2.70709	1.3097
17.5	10.3322	1.128	6.23987	5.49837	1.05514	2.83484	1.32176
17.75	10.965	1.19072	6.36133	5.71585	1.10272	2.95681	1.3522
18	10.8232	1.15984	6.52637	5.91183	1.08674	2.97117	1.34143
18.25	11.6089	1.21317	6.77268	6.33616	1.15101	3.15634	1.32316
18.5	11.73	1.21816	7.0111	6.35555	1.15785	3.31126	1.36905
18.75	11.9379	1.15674	6.95668	6.49248	1.10557	3.27897	1.35112
19	12.1527	1.18568	7.19374	6.76439	1.135	3.42456	1.37591
19.25	12.3164	1.20515	7.27901	6.79976	1.13092	3.48762	1.36464
19.5	12.2529	1.24158	7.72643	6.91174	1.17349	3.65542	1.39957
19.75	12.1274	1.23586	7.59843	7.07092	1.17999	3.66137	1.40498
20	12.7099	1.23228	8.05866	7.31811	1.17813	3.86454	1.42414
20.25	12.6482	1.22228	8.19835	7.34348	1.1604	3.95594	1.4427
20.5	13.0712	1.25143	8.01145	7.66265	1.1867	4.00869	1.41006
20.75	13.2251	1.26782	8.62153	7.67997	1.16485	4.07252	1.43694
21	12.9855	1.28375	8.58689	7.59736	1.21031	4.2429	1.45896
21.25	13.4908	1.24142	8.674	8.1477	1.16007	4.35817	1.43453
21.5	13.7941	1.28959	9.07699	8.35898	1.23561	4.41725	1.44241
21.75	13.7278	1.25603	8.93173	8.29299	1.21989	4.56196	1.44384
22	13.4332	1.26082	8.67061	8.2953	1.20014	4.50637	1.45324
22.25	13.9942	1.28991	9.09948	8.29343	1.19539	4.6075	1.44257
22.5	13.8648	1.2131	9.31675	8.36974	1.20293	4.64249	1.4831
22.75	14.0953	1.25092	9.50042	8.82215	1.18379	4.81777	1.46509
23	14.1064	1.27446	9.6364	8.81249	1.21127	4.62807	1.47171
23.25	14.3423	1.32556	9.68684	8.98129	1.22378	4.97014	1.48399
23.5	14.1758	1.27062	9.87311	8.96625	1.16917	4.92447	1.47596
23.75	14.5863	1.25594	9.85715	9.31365	1.17599	4.9777	1.45727
24	14.6215	1.24108	9.48613	9.39577	1.18037	5.06434	1.43923
24.25	14.8735	1.26042	9.99728	9.49535	1.21615	4.90358	1.44143
24.5	14.8104	1.24069	9.78343	9.38647	1.21098	4.96459	1.46011
24.75	14.7243	1.28671	10.0681	9.3637	1.19626	4.93057	1.47247
25	15.1831	1.31073	9.94367	9.78787	1.2437	5.14055	1.46095
25.25	14.7562	1.3046	10.1473	9.67975	1.21804	5.11175	1.46876
25.5	15.2128	1.26516	10.3362	9.87305	1.18457	5.20191	1.46063
25.75	15.7296	1.26933	10.3287	10.2006	1.2095	5.18655	1.43954
26	15.6095	1.3104	10.4245	10.3637	1.22306	5.22542	1.44367
26.25	15.5473	1.29725	10.1809	10.3176	1.24639	5.22022	1.46085
26.5	15.6622	1.31289	10.0102	10.3813	1.22583	5.24374	1.44128
26.75	15.5693	1.27618	10.3704	10.2858	1.23324	5.18584	1.45262
27	15.8299	1.33905	10.683	10.696	1.29209	5.30163	1.4404
27.25	15.8358	1.30847	10.5691	10.3269	1.22232	5.23463	1.45345
27.5	15.8256	1.30361	10.4186	10.4528	1.23194	5.11456	1.43008
27.75	15.7733	1.32629	10.4124	10.3472	1.22443	5.35108	1.42871
28	15.4604	1.30342	10.6677	10.3202	1.20255	5.12229	1.46179
28.25	16.0582	1.29113	10.8151	10.4218	1.21135	5.22004	1.43722
28.5	16.16	1.28201	11.0937	10.3089	1.18123	5.24936	1.4369
28.75	15.5187	1.28871	10.8207	10.504	1.18412	5.28859	1.42834
29	16.0853	1.3514	10.8866	10.4476	1.25152	5.09128	1.43855
29.25	16.0961	1.27273	10.7095	10.4799	1.20475	5.33342	1.42915
29.5	16.2389	1.28283	10.9818	10.6834	1.22384	5.25682	1.4437
29.75	15.8788	1.28813	10.832	10.3379	1.24508	5.21436	1.4512
30	15.9762	1.30193	10.9518	10.1982	1.25655	5.23746	1.46125
30.25	15.7922	1.28106	10.8254	10.4146	1.20425	5.31096	1.46329
30.5	16.1863	1.29875	10.4506	10.4326	1.20763	5.20981	1.44085
30.75	15.844	1.23937	10.8117	10.3131	1.16494	5.17882	1.46354
31	15.9602	1.27761	10.8829	10.3849	1.21854	5.24209	1.44287
31.25	15.7655	1.24879	10.6205	10.3656	1.19571	5.32364	1.45383
31.5	16.0385	1.23859	10.5153	10.4559	1.19653	5.29071	1.42904
31.75	15.6865	1.23996	10.4591	10.219	1.19213	5.21209	1.43254
32	15.3564	1.29824	10.7459	10.0199	1.1897	5.17396	1.47446
32.25	15.5669	1.24214	10.3234	10.0822	1.17434	5.31676	1.45108
32.5	15.5666	1.24	10.5745	10.2495	1.15836	5.30741	1.45698
32.75	15.3063	1.2562	10.2363	10.0227	1.18187	5.14896	1.45159
33	15.7419	1.22917	10.6235	10.2136	1.18321	5.31537	1.44972
33.25	15.5814	1.19156	10.5502	10.2846	1.17053	5.04081	1.42146
33.5	15.4626	1.28055	10.5194	10.311	1.18808	5.18445	1.44752
33.75	15.3628	1.2371	10.4909	10.0034	1.1282	5.18957	1.4673
34	15.3113	1.22964	10.0293	9.92507	1.1874	5.13943	1.43556
34.25	15.0135	1.21774	10.3654	10.0572	1.18826	5.08206	1.45678
34.5	15.5469	1.24481	10.3279	10.1869	1.16198	5.04366	1.42947
34.75	15.5229	1.19382	10.6456	10.1566	1.14431	5.20492	1.43044
35	15.498	1.19907	10.4137	10.1669	1.15265	5.07549	1.45626
35.25	15.3716	1.20086	10.5239	10.1354	1.17748	5.31314	1.46052
35.5	15.9258	1.18518	10.2115	10.5457	1.12389	5.16	1.40226
35.75	16.0752	1.20996	10.2957	10.2204	1.13901	5.13669	1.42444
36	15.7303	1.24562	10.3751	10.452	1.14633	5.01401	1.42623
36.25	15.2157	1.20596	10.7642	9.97249	1.17164	5.1549	1.47425
36.5	15.8428	1.26317	10.2444	10.2258	1.12456	5.20071	1.43737
36.75	15.4315	1.23121	10.5036	10.0163	1.19923	5.08483	1.4516
37	15.8927	1.21739	10.493	10.431	1.13279	5.12762	1.42705
37.25	15.7987	1.27475	10.2031	10.1144	1.21413	4.95158	1.42992
37.5	15.6902	1.23135	10.6181	10.3129	1.17551	5.08966	1.44502
37.75	15.6231	1.25349	10.2375	10.2708	1.15984	4.78074	1.42408
38	16.1418	1.22038	10.3733	10.4958	1.16686	5.03775	1.41759
38.25	16.0548	1.21535	10.2737	10.2797	1.14714	5.20658	1.42609
38.5	16.0523	1.21159	10.6517	10.3317	1.12998	4.96818	1.4214
38.75	15.9288	1.19501	10.3176	10.3901	1.15154	4.86969	1.40338
39	15.8886	1.27363	10.5065	10.0763	1.15372	5.00622	1.45716
39.25	15.8299	1.21305	10.617	10.3179	1.14202	5.17919	1.44164
39.5	16.4806	1.20872	10.1817	10.4357	1.15355	5.07681	1.40294
39.75	16.0502	1.19273	10.279	10.2316	1.17929	5.14489	1.43119
40	15.7598	1.22559	10.4893	10.1632	1.13925	5.05826	1.437

## Sheet: Figure 2D
Cas9 variant	Biological replicate	Gain (optimal 100%)	PAM	OD	RFP	Normalized	fold change
dSpRY	1	209	AAA	0.2944	27765	94310.5	3.93592
dSpRY	1	209	AAC	0.3141	30801	98061.1	4.09245
dSpRY	1	209	AAG	0.3594	30915	86018.4	3.58986
dSpRY	1	209	AAT	0.2968	27059	91169.1	3.80482
dSpRY	1	209	ACA	0.2937	20253	68958.1	2.87788
dSpRY	1	209	ACC	0.3061	25934	84723.9	3.53584
dSpRY	1	209	ACG	0.3826	31817	83160	3.47057
dSpRY	1	209	ACT	0.263	20586	78273.8	3.26665
dSpRY	1	209	AGA	0.3278	25858	78883.5	3.2921
dSpRY	1	209	AGC	0.3518	17176	48823.2	2.03757
dSpRY	1	209	AGG	0.4048	42338	104590	4.36492
dSpRY	1	209	AGT	0.2987	29585	99045.9	4.13355
dSpRY	1	209	ATA	0.2455	17783	72435.8	3.02301
dSpRY	1	209	ATC	0.3747	31097	82991.7	3.46355
dSpRY	1	209	ATG	0.2742	21925	79959.9	3.33702
dSpRY	1	209	ATT	0.3249	20944	64462.9	2.69027
dSpRY	1	209	CAA	0.2637	22319	84637.8	3.53225
dSpRY	1	209	CAC	0.3393	29734	87633.4	3.65726
dSpRY	1	209	CAG	0.3045	25904	85070.6	3.55031
dSpRY	1	209	CAT	0.3094	26905	86958.6	3.6291
dSpRY	1	209	CCA	0.2787	17460	62648	2.61453
dSpRY	1	209	CCC	0.3665	20595	56193.7	2.34517
dSpRY	1	209	CCG	0.2678	18288	68289.8	2.84998
dSpRY	1	209	CCT	0.3854	25505	66178	2.76185
dSpRY	1	209	CGA	0.3163	26374	83382.9	3.47987
dSpRY	1	209	CGC	0.2725	20615	75651.4	3.15721
dSpRY	1	209	CGG	0.3005	23817	79257.9	3.30772
dSpRY	1	209	CGT	0.3748	35224	93980.8	3.92216
dSpRY	1	209	CTA	0.2913	26201	89945.1	3.75374
dSpRY	1	209	CTC	0.2959	22768	76944.9	3.21119
dSpRY	1	209	CTG	0.2876	23352	81196.1	3.38861
dSpRY	1	209	CTT	0.2723	16980	62357.7	2.60242
dSpRY	1	209	GAA	0.2639	21733	82353.2	3.4369
dSpRY	1	209	GAC	0.3033	26185	86333.7	3.60302
dSpRY	1	209	GAG	0.3738	36080	96522.2	4.02823
dSpRY	1	209	GAT	0.3343	28698	85845	3.58263
dSpRY	1	209	GCA	0.3399	29745	87511	3.65216
dSpRY	1	209	GCC	0.3019	26993	89410.4	3.73142
dSpRY	1	209	GCG	0.3776	33041	87502.6	3.65181
dSpRY	1	209	GCT	0.2774	19838	71514.1	2.98454
dSpRY	1	209	GGA	0.2814	21310	75728.5	3.16043
dSpRY	1	209	GGC	0.3097	26922	86929.3	3.62788
dSpRY	1	209	GGG	0.2794	21255	76073.7	3.17484
dSpRY	1	209	GGT	0.3324	32197	96862.2	4.04242
dSpRY	1	209	GTA	0.2638	19195	72763.5	3.03669
dSpRY	1	209	GTC	0.3028	25349	83715.3	3.49375
dSpRY	1	209	GTG	0.4022	31681	78769.3	3.28733
dSpRY	1	209	GTT	0.3808	29057	76305.1	3.18449
dSpRY	1	209	OT	0.5366	12288	22899.7	0.95569
dSpRY	1	209	OT	0.6036	15104	25023.2	1.04431
dSpRY	1	209	TAA	0.2738	23658	86406.1	3.60605
dSpRY	1	209	TAC	0.3201	27171	84882.8	3.54247
dSpRY	1	209	TAG	0.303	25557	84346.5	3.52009
dSpRY	1	209	TAT	0.2919	25888	88687.9	3.70127
dSpRY	1	209	TCA	0.3218	22250	69142.3	2.88556
dSpRY	1	209	TCC	0.4167	28589	68608.1	2.86327
dSpRY	1	209	TCG	0.2888	16024	55484.8	2.31558
dSpRY	1	209	TCT	0.3623	23022	63544	2.65193
dSpRY	1	209	TGA	0.3713	32487	87495.3	3.6515
dSpRY	1	209	TGC	0.3737	29249	78268.7	3.26644
dSpRY	1	209	TGG	0.3406	31813	93402.8	3.89804
dSpRY	1	209	TGT	0.378	31907	84410.1	3.52274
dSpRY	1	209	TTA	0.3334	19304	57900.4	2.4164
dSpRY	1	209	TTC	0.3758	22552	60010.6	2.50446
dSpRY	1	209	TTG	0.3492	29120	83390.6	3.4802
dSpRY	1	209	TTT	0.3919	27004	68905.3	2.87567
dxCas9	1	171	AAA	0.4981	2348	4713.91	1.10914
dxCas9	1	171	AAC	0.4667	2156	4619.67	1.08696
dxCas9	1	171	AAG	0.7134	21126	29613.1	6.96767
dxCas9	1	171	AAT	0.4481	2237	4992.19	1.17461
dxCas9	1	171	ACA	0.4637	2297	4953.63	1.16554
dxCas9	1	171	ACC	0.5226	2083	3985.84	0.937829
dxCas9	1	171	ACG	0.8089	26118	32288.3	7.59712
dxCas9	1	171	ACT	0.3613	1881	5206.2	1.22497
dxCas9	1	171	AGA	0.4973	5485	11029.6	2.59515
dxCas9	1	171	AGC	0.3583	3200	8931.06	2.10139
dxCas9	1	171	AGG	0.6349	19714	31050.6	7.30589
dxCas9	1	171	AGT	0.4905	5695	11610.6	2.73186
dxCas9	1	171	ATA	0.4301	2066	4803.53	1.13022
dxCas9	1	171	ATC	0.5148	2174	4223	0.99363
dxCas9	1	171	ATG	0.4696	8914	18982.1	4.4663
dxCas9	1	171	ATT	0.4169	2237	5365.8	1.26252
dxCas9	1	171	CAA	0.2324	1650	7099.83	1.67052
dxCas9	1	171	CAC	0.4852	2082	4291.01	1.00963
dxCas9	1	171	CAG	0.4195	5185	12360	2.90817
dxCas9	1	171	CAT	0.4639	2542	5479.63	1.2893
dxCas9	1	171	CCA	0.4871	2088	4286.59	1.00859
dxCas9	1	171	CCC	0.4476	2146	4794.46	1.12809
dxCas9	1	171	CCG	0.4808	8901	18512.9	4.3559
dxCas9	1	171	CCT	0.7321	2978	4067.75	0.957101
dxCas9	1	171	CGA	0.5864	5610	9566.85	2.25098
dxCas9	1	171	CGC	0.4512	3492	7739.36	1.821
dxCas9	1	171	CGG	0.4189	13732	32781.1	7.71307
dxCas9	1	171	CGT	0.5237	4274	8161.16	1.92024
dxCas9	1	171	CTA	0.4128	2013	4876.45	1.14738
dxCas9	1	171	CTC	0.4712	2027	4301.78	1.01217
dxCas9	1	171	CTG	0.4904	5914	12059.5	2.83749
dxCas9	1	171	CTT	0.4666	2043	4378.48	1.03021
dxCas9	1	171	GAA	0.4047	2418	5974.8	1.40581
dxCas9	1	171	GAC	0.5463	2505	4585.39	1.0789
dxCas9	1	171	GAG	0.5028	5841	11616.9	2.73335
dxCas9	1	171	GAT	0.5011	3130	6246.26	1.46968
dxCas9	1	171	GCA	0.4452	2037	4575.47	1.07656
dxCas9	1	171	GCC	0.4014	2004	4992.53	1.17469
dxCas9	1	171	GCG	0.5194	3820	7354.64	1.73047
dxCas9	1	171	GCT	0.3211	1856	5780.13	1.36001
dxCas9	1	171	GGA	0.4469	6623	14819.9	3.48697
dxCas9	1	171	GGC	0.4543	3654	8043.14	1.89247
dxCas9	1	171	GGG	0.4558	14832	32540.6	7.65648
dxCas9	1	171	GGT	0.4137	5701	13780.5	3.24242
dxCas9	1	171	GTA	0.4792	2051	4280.05	1.00705
dxCas9	1	171	GTC	0.4284	2037	4754.9	1.11878
dxCas9	1	171	GTG	0.7317	5108	6981	1.64256
dxCas9	1	171	GTT	0.4548	1867	4105.1	0.96589
dxCas9	1	171	OT	0.5382	2308	4288.37	1.00901
dxCas9	1	171	OT	0.5893	2482	4211.78	0.990989
dxCas9	1	171	TAA	0.4928	2237	4539.37	1.06807
dxCas9	1	171	TAC	0.5034	2070	4112.04	0.967522
dxCas9	1	171	TAG	0.4988	4519	9059.74	2.13167
dxCas9	1	171	TAT	0.4238	2104	4964.61	1.16812
dxCas9	1	171	TCA	0.4687	2138	4561.55	1.07329
dxCas9	1	171	TCC	0.4905	3798	7743.12	1.82188
dxCas9	1	171	TCG	0.705	2750	3900.71	0.917798
dxCas9	1	171	TCT	0.3862	1930	4997.41	1.17584
dxCas9	1	171	TGA	0.5311	7722	14539.6	3.42103
dxCas9	1	171	TGC	0.489	11458	23431.5	5.5132
dxCas9	1	171	TGG	0.5114	14669	28684	6.74906
dxCas9	1	171	TGT	0.5956	13277	22291.8	5.24504
dxCas9	1	171	TTA	0.4296	2039	4746.28	1.11675
dxCas9	1	171	TTC	0.5773	2342	4056.82	0.954529
dxCas9	1	171	TTG	0.4679	3667	7837.14	1.844
dxCas9	1	171	TTT	0.782	2930	3746.8	0.881586
dCas9	1	197	AAA	0.4005	4432	11066.2	0.763642
dCas9	1	197	AAC	0.2733	4879	17852.2	1.23192
dCas9	1	197	AAG	0.445	15646	35159.6	2.42625
dCas9	1	197	AAT	0.3466	4941	14255.6	0.983737
dCas9	1	197	ACA	0.3564	5001	14032	0.968304
dCas9	1	197	ACC	0.3273	4914	15013.7	1.03605
dCas9	1	197	ACG	0.4377	5678	12972.4	0.895182
dCas9	1	197	ACT	0.3572	5153	14426.1	0.9955
dCas9	1	197	AGA	0.3535	6929	19601.1	1.35261
dCas9	1	197	AGC	0.4378	5505	12574.2	0.867709
dCas9	1	197	AGG	0.4093	43004	105067	7.25036
dCas9	1	197	AGT	0.3238	5591	17266.8	1.19153
dCas9	1	197	ATA	0.3047	4773	15664.6	1.08097
dCas9	1	197	ATC	0.3617	5054	13972.9	0.964227
dCas9	1	197	ATG	0.3755	5805	15459.4	1.0668
dCas9	1	197	ATT	0.3271	5079	15527.4	1.0715
dCas9	1	197	CAA	0.3207	5035	15700	1.08341
dCas9	1	197	CAC	0.32	5297	16553.1	1.14228
dCas9	1	197	CAG	0.3323	9860	29672	2.04757
dCas9	1	197	CAT	0.461	5003	10852.5	0.748897
dCas9	1	197	CCA	0.3679	5381	14626.3	1.00931
dCas9	1	197	CCC	0.2989	4996	16714.6	1.15342
dCas9	1	197	CCG	0.3708	5370	14482.2	0.999372
dCas9	1	197	CCT	0.409	5446	13315.4	0.918855
dCas9	1	197	CGA	0.3151	7011	22250.1	1.53541
dCas9	1	197	CGC	0.3626	5810	16023.2	1.10571
dCas9	1	197	CGG	0.2273	19644	86423.2	5.9638
dCas9	1	197	CGT	0.3752	6709	17881.1	1.23392
dCas9	1	197	CTA	0.2233	4220	18898.3	1.30412
dCas9	1	197	CTC	0.2731	5057	18517	1.2778
dCas9	1	197	CTG	0.3149	5477	17392.8	1.20023
dCas9	1	197	CTT	0.318	4996	15710.7	1.08415
dCas9	1	197	GAA	0.332	5305	15978.9	1.10266
dCas9	1	197	GAC	0.3592	5027	13995	0.965751
dCas9	1	197	GAG	0.2906	11565	39797	2.74627
dCas9	1	197	GAT	0.3295	5353	16245.8	1.12107
dCas9	1	197	GCA	0.3471	5055	14563.5	1.00498
dCas9	1	197	GCC	0.288	4892	16986.1	1.17216
dCas9	1	197	GCG	0.4616	5778	12517.3	0.863783
dCas9	1	197	GCT	0.392	5073	12941.3	0.893041
dCas9	1	197	GGA	0.3262	6544	20061.3	1.38437
dCas9	1	197	GGC	0.3019	5539	18347.1	1.26608
dCas9	1	197	GGG	0.2583	20620	79829.7	5.5088
dCas9	1	197	GGT	0.3364	5341	15876.9	1.09562
dCas9	1	197	GTA	0.329	5176	15732.5	1.08565
dCas9	1	197	GTC	0.3332	5137	15417.2	1.06389
dCas9	1	197	GTG	0.384	6911	17997.4	1.24195
dCas9	1	197	GTT	0.3173	5414	17062.7	1.17745
dCas9	1	197	OT	0.3256	4921	15113.6	1.04295
dCas9	1	197	OT	0.4014	5567	13869	0.957054
dCas9	1	197	TAA	0.3033	5014	16531.5	1.14079
dCas9	1	197	TAC	0.3386	5108	15085.6	1.04101
dCas9	1	197	TAG	0.404	9185	22735.1	1.56888
dCas9	1	197	TAT	0.3109	5059	16272.1	1.12289
dCas9	1	197	TCA	0.362	5448	15049.7	1.03854
dCas9	1	197	TCC	0.4378	5484	12526.3	0.864399
dCas9	1	197	TCG	0.2219	4637	20896.8	1.44202
dCas9	1	197	TCT	0.3141	5470	17414.8	1.20174
dCas9	1	197	TGA	0.3951	12011	30399.9	2.0978
dCas9	1	197	TGC	0.3708	5749	15504.3	1.06991
dCas9	1	197	TGG	0.3006	23465	78060.5	5.38672
dCas9	1	197	TGT	0.371	5084	13703.5	0.945637
dCas9	1	197	TTA	0.2577	5000	19402.4	1.3389
dCas9	1	197	TTC	0.3768	5410	14357.7	0.990784
dCas9	1	197	TTG	0.341	5248	15390	1.06202
dCas9	1	197	TTT	0.4271	5602	13116.4	0.90512
dSpRY	2	213	AAA	0.2967	30271	102026	3.68212
dSpRY	2	213	AAC	0.2729	24032	88061.6	3.17816
dSpRY	2	213	AAG	0.3681	43214	117397	4.2369
dSpRY	2	213	AAT	0.298	32319	108453	3.91409
dSpRY	2	213	ACA	0.3252	33971	104462	3.77005
dSpRY	2	213	ACC	0.3259	33917	104072	3.75597
dSpRY	2	213	ACG	0.3349	28100	83905.6	3.02817
dSpRY	2	213	ACT	0.292	29471	100928	3.64251
dSpRY	2	213	AGA	0.2429	21738	89493.6	3.22984
dSpRY	2	213	AGC	0.3742	19859	53070.6	1.91533
dSpRY	2	213	AGG	0.411	48093	117015	4.22308
dSpRY	2	213	AGT	0.3006	32017	106510	3.84398
dSpRY	2	213	ATA	0.2807	24036	85628.8	3.09036
dSpRY	2	213	ATC	0.3977	38416	96595.4	3.48615
dSpRY	2	213	ATG	0.3018	28793	95404.2	3.44316
dSpRY	2	213	ATT	0.3066	25674	83737.8	3.02211
dSpRY	2	213	CAA	0.3008	25156	83630.3	3.01823
dSpRY	2	213	CAC	0.3091	31500	101909	3.67791
dSpRY	2	213	CAG	0.3348	31141	93013.7	3.35688
dSpRY	2	213	CAT	0.3184	30926	97129.4	3.50542
dSpRY	2	213	CCA	0.2862	19986	69832.3	2.52026
dSpRY	2	213	CCC	0.2729	20546	75287.7	2.71715
dSpRY	2	213	CCG	0.3518	22057	62697.6	2.26277
dSpRY	2	213	CCT	0.3847	29618	76989.9	2.77858
dSpRY	2	213	CGA	0.2819	28986	102824	3.71093
dSpRY	2	213	CGC	0.2878	26897	93457.3	3.37289
dSpRY	2	213	CGG	0.3309	32720	98881.8	3.56866
dSpRY	2	213	CGT	0.372	44541	119734	4.32122
dSpRY	2	213	CTA	0.3066	32946	107456	3.87811
dSpRY	2	213	CTC	0.3495	33783	96660.9	3.48851
dSpRY	2	213	CTG	0.3076	28073	91264.6	3.29376
dSpRY	2	213	CTT	0.3738	33787	90387.9	3.26212
dSpRY	2	213	GAA	0.3005	30723	102240	3.68985
dSpRY	2	213	GAC	0.3105	31632	101874	3.67667
dSpRY	2	213	GAG	0.3259	32317	99162.3	3.57879
dSpRY	2	213	GAT	0.3343	34582	103446	3.73339
dSpRY	2	213	GCA	0.3191	34886	109326	3.9456
dSpRY	2	213	GCC	0.3232	34505	106761	3.85301
dSpRY	2	213	GCG	0.3842	41035	106806	3.85466
dSpRY	2	213	GCT	0.276	25737	93250	3.36541
dSpRY	2	213	GGA	0.31	31787	102539	3.70064
dSpRY	2	213	GGC	0.2852	25353	88895.5	3.20826
dSpRY	2	213	GGG	0.3078	32208	104639	3.77645
dSpRY	2	213	GGT	0.3322	39337	118414	4.27357
dSpRY	2	213	GTA	0.3076	31252	101599	3.66674
dSpRY	2	213	GTC	0.2894	27416	94733.9	3.41897
dSpRY	2	213	GTG	0.4102	40375	98427.6	3.55227
dSpRY	2	213	GTT	0.341	28913	84788.9	3.06005
dSpRY	2	213	OT	0.3988	11597	29079.7	1.04949
dSpRY	2	213	OT	0.4469	11770	26337	0.950507
dSpRY	2	213	TAA	0.2875	28707	99850.4	3.60362
dSpRY	2	213	TAC	0.2736	27026	98779.2	3.56496
dSpRY	2	213	TAG	0.2789	28130	100861	3.64008
dSpRY	2	213	TAT	0.3036	33253	109529	3.95292
dSpRY	2	213	TCA	0.3221	31058	96423.5	3.47994
dSpRY	2	213	TCC	0.4043	32916	81414.8	2.93827
dSpRY	2	213	TCG	0.316	23381	73990.5	2.67033
dSpRY	2	213	TCT	0.3533	29158	82530.4	2.97854
dSpRY	2	213	TGA	0.354	38215	107952	3.89601
dSpRY	2	213	TGC	0.3569	35952	100734	3.63551
dSpRY	2	213	TGG	0.3639	35588	97796.1	3.52948
dSpRY	2	213	TGT	0.3501	36956	105558	3.80962
dSpRY	2	213	TTA	0.2812	25654	91230.4	3.29252
dSpRY	2	213	TTC	0.3685	27013	73305.3	2.6456
dSpRY	2	213	TTG	0.3225	30027	93107	3.36025
dSpRY	2	213	TTT	0.4046	32523	80383.1	2.90104
dxCas9	2	176	AAA	0.4524	2786	6158.27	1.18299
dxCas9	2	176	AAC	0.4191	2525	6024.82	1.15735
dxCas9	2	176	AAG	0.692	14020	20260.1	3.89191
dxCas9	2	176	AAT	0.439	2850	6492.03	1.2471
dxCas9	2	176	ACA	0.4165	2723	6537.82	1.2559
dxCas9	2	176	ACC	0.4402	2493	5663.33	1.08791
dxCas9	2	176	ACG	0.7585	36014	47480.6	9.12088
dxCas9	2	176	ACT	0.386	2380	6165.8	1.18443
dxCas9	2	176	AGA	0.462	5717	12374.5	2.3771
dxCas9	2	176	AGC	0.4199	4280	10192.9	1.95803
dxCas9	2	176	AGG	0.7637	33793	44249.1	8.50012
dxCas9	2	176	AGT	0.4812	7585	15762.7	3.02797
dxCas9	2	176	ATA	0.4677	2922	6247.59	1.20015
dxCas9	2	176	ATC	0.5008	2733	5457.27	1.04833
dxCas9	2	176	ATG	0.5518	11877	21524.1	4.13472
dxCas9	2	176	ATT	0.2993	2452	8192.45	1.57375
dxCas9	2	176	CAA	0.2866	2501	8726.45	1.67633
dxCas9	2	176	CAC	0.4608	2698	5855.03	1.12474
dxCas9	2	176	CAG	0.359	6083	16944.3	3.25495
dxCas9	2	176	CAT	0.4321	2803	6486.92	1.24612
dxCas9	2	176	CCA	0.4304	2601	6043.22	1.16089
dxCas9	2	176	CCC	0.4214	5636	13374.5	2.5692
dxCas9	2	176	CCG	0.5108	12607	24680.9	4.74113
dxCas9	2	176	CCT	0.7321	4262	5821.61	1.11832
dxCas9	2	176	CGA	0.4514	6865	15208.2	2.92146
dxCas9	2	176	CGC	0.5799	5803	10006.9	1.9223
dxCas9	2	176	CGG	0.3976	17486	43978.9	8.44822
dxCas9	2	176	CGT	0.4942	5089	10297.5	1.97811
dxCas9	2	176	CTA	0.4224	2578	6103.22	1.17241
dxCas9	2	176	CTC	0.5669	2740	4833.3	0.928464
dxCas9	2	176	CTG	0.5073	8152	16069.4	3.08689
dxCas9	2	176	CTT	0.5045	2409	4775.03	0.917269
dxCas9	2	176	GAA	0.4164	2850	6844.38	1.31479
dxCas9	2	176	GAC	0.4806	2943	6123.6	1.17633
dxCas9	2	176	GAG	0.5056	7459	14752.8	2.83397
dxCas9	2	176	GAT	0.4921	3520	7153.02	1.37408
dxCas9	2	176	GCA	0.4017	2495	6211.1	1.19314
dxCas9	2	176	GCC	0.4618	2421	5242.53	1.00708
dxCas9	2	176	GCG	0.5353	5137	9596.49	1.84346
dxCas9	2	176	GCT	0.3092	2249	7273.61	1.39724
dxCas9	2	176	GGA	0.5024	9871	19647.7	3.77427
dxCas9	2	176	GGC	0.4187	4599	10984	2.11
dxCas9	2	176	GGG	0.4813	21559	44793.3	8.60466
dxCas9	2	176	GGT	0.4462	8713	19527.1	3.75111
dxCas9	2	176	GTA	0.4384	2622	5980.84	1.1489
dxCas9	2	176	GTC	0.3865	2423	6269.08	1.20427
dxCas9	2	176	GTG	0.778	6773	8705.66	1.67233
dxCas9	2	176	GTT	0.473	2535	5359.41	1.02953
dxCas9	2	176	OT	0.5453	2652	4863.38	0.934242
dxCas9	2	176	OT	0.5894	3270	5548.01	1.06576
dxCas9	2	176	TAA	0.4492	2767	6159.84	1.18329
dxCas9	2	176	TAC	0.529	2594	4903.59	0.941967
dxCas9	2	176	TAG	0.4503	5552	12329.6	2.36847
dxCas9	2	176	TAT	0.4349	2670	6139.34	1.17935
dxCas9	2	176	TCA	0.5094	2688	5276.8	1.01366
dxCas9	2	176	TCC	0.7235	3649	5043.54	0.96885
dxCas9	2	176	TCG	0.4335	4837	11158	2.14342
dxCas9	2	176	TCT	0.4042	2381	5890.65	1.13158
dxCas9	2	176	TGA	0.5311	9848	18542.6	3.56199
dxCas9	2	176	TGC	0.514	17135	33336.6	6.40386
dxCas9	2	176	TGG	0.4162	18483	44408.9	8.53083
dxCas9	2	176	TGT	0.4576	12735	27830	5.34606
dxCas9	2	176	TTA	0.4351	2657	6106.64	1.17307
dxCas9	2	176	TTC	0.5171	2687	5196.29	0.998193
dxCas9	2	176	TTG	0.5433	5175	9525.12	1.82975
dxCas9	2	176	TTT	0.7355	3397	4618.63	0.887226
dCas9	2	201	AAA	0.3485	6330	18163.6	0.903769
dCas9	2	201	AAC	0.329	6391	19425.5	0.966561
dCas9	2	201	AAG	0.4425	17383	39283.6	1.95464
dCas9	2	201	AAT	0.3894	6476	16630.7	0.827498
dCas9	2	201	ACA	0.3545	6553	18485.2	0.919772
dCas9	2	201	ACC	0.3182	5835	18337.5	0.912425
dCas9	2	201	ACG	0.4291	6802	15851.8	0.788741
dCas9	2	201	ACT	0.4516	6242	13822	0.687743
dCas9	2	201	AGA	0.365	7897	21635.6	1.07653
dCas9	2	201	AGC	0.3816	6341	16616.9	0.82681
dCas9	2	201	AGG	0.388	44241	114023	5.67348
dCas9	2	201	AGT	0.3051	5606	18374.3	0.914255
dCas9	2	201	ATA	0.3791	6056	15974.7	0.794856
dCas9	2	201	ATC	0.3738	5966	15960.4	0.794146
dCas9	2	201	ATG	0.3501	6628	18931.7	0.941991
dCas9	2	201	ATT	0.3642	6667	18305.9	0.91085
dCas9	2	201	CAA	0.3351	5993	17884.2	0.889869
dCas9	2	201	CAC	0.3732	6354	17025.7	0.847153
dCas9	2	201	CAG	0.2835	10333	36448	1.81355
dCas9	2	201	CAT	0.6008	8086	13458.7	0.669669
dCas9	2	201	CCA	0.2848	5914	20765.4	1.03323
dCas9	2	201	CCC	0.2717	5553	20438	1.01694
dCas9	2	201	CCG	0.3075	5845	19008.1	0.945792
dCas9	2	201	CCT	0.3921	6317	16110.7	0.801623
dCas9	2	201	CGA	0.3126	8397	26861.8	1.33657
dCas9	2	201	CGC	0.3575	6602	18467.1	0.918874
dCas9	2	201	CGG	0.2963	27813	93867.7	4.6706
dCas9	2	201	CGT	0.3677	7068	19222.2	0.956443
dCas9	2	201	CTA	0.2328	5423	23294.7	1.15908
dCas9	2	201	CTC	0.2726	5965	21881.9	1.08878
dCas9	2	201	CTG	0.3394	6498	19145.6	0.95263
dCas9	2	201	CTT	0.3614	6460	17874.9	0.889407
dCas9	2	201	GAA	0.2995	6262	20908.2	1.04033
dCas9	2	201	GAC	0.3413	5976	17509.5	0.871226
dCas9	2	201	GAG	0.2731	12009	43972.9	2.18797
dCas9	2	201	GAT	0.3676	6029	16401	0.816068
dCas9	2	201	GCA	0.3126	5880	18810	0.935933
dCas9	2	201	GCC	0.3987	5828	14617.5	0.727327
dCas9	2	201	GCG	0.4487	6843	15250.7	0.758834
dCas9	2	201	GCT	0.3552	6270	17652	0.878316
dCas9	2	201	GGA	0.3496	8671	24802.6	1.23411
dCas9	2	201	GGC	0.3115	6849	21987.2	1.09402
dCas9	2	201	GGG	0.3424	29721	86802	4.31903
dCas9	2	201	GGT	0.3468	6553	18895.6	0.940194
dCas9	2	201	GTA	0.3732	6203	16621.1	0.827021
dCas9	2	201	GTC	0.3812	6281	16476.9	0.819846
dCas9	2	201	GTG	0.3806	7606	19984.2	0.99436
dCas9	2	201	GTT	0.3645	6208	17031.6	0.847443
dCas9	2	201	OT	0.2819	6488	23015.3	1.14518
dCas9	2	201	OT	0.3741	6427	17179.9	0.854824
dCas9	2	201	TAA	0.3194	5670	17752	0.883292
dCas9	2	201	TAC	0.352	5948	16897.7	0.840784
dCas9	2	201	TAG	0.3729	10027	26889.2	1.33793
dCas9	2	201	TAT	0.3418	6413	18762.4	0.933567
dCas9	2	201	TCA	0.3246	6255	19269.9	0.958816
dCas9	2	201	TCC	0.3925	6046	15403.8	0.766452
dCas9	2	201	TCG	0.2129	5914	27778.3	1.38217
dCas9	2	201	TCT	0.3231	5698	17635.4	0.877489
dCas9	2	201	TGA	0.4074	14787	36296	1.80599
dCas9	2	201	TGC	0.3862	6669	17268.3	0.859221
dCas9	2	201	TGG	0.3005	28104	93524.1	4.6535
dCas9	2	201	TGT	0.3568	5557	15574.6	0.774947
dCas9	2	201	TTA	0.2908	5996	20619	1.02594
dCas9	2	201	TTC	0.3958	6795	17167.8	0.85422
dCas9	2	201	TTG	0.3412	6418	18810.1	0.935938
dCas9	2	201	TTT	0.4209	6682	15875.5	0.789921
dSpRY	3	207	AAA	0.2906	22298	76730.9	3.48586
dSpRY	3	207	AAC	0.3118	25047	80330.3	3.64938
dSpRY	3	207	AAG	0.3376	26203	77615.5	3.52605
dSpRY	3	207	AAT	0.284	20760	73098.6	3.32084
dSpRY	3	207	ACA	0.3164	22974	72610.6	3.29867
dSpRY	3	207	ACC	0.2995	24114	80514.2	3.65773
dSpRY	3	207	ACG	0.3554	26238	73826.7	3.35392
dSpRY	3	207	ACT	0.3055	23324	76347	3.46842
dSpRY	3	207	AGA	0.3249	23906	73579.6	3.34269
dSpRY	3	207	AGC	0.3804	17310	45504.7	2.06726
dSpRY	3	207	AGG	0.4042	36981	91491.8	4.15644
dSpRY	3	207	AGT	0.2821	24252	85969.5	3.90556
dSpRY	3	207	ATA	0.3691	23313	63161.7	2.86942
dSpRY	3	207	ATC	0.3653	27098	74180.1	3.36998
dSpRY	3	207	ATG	0.3205	26702	83313.6	3.78491
dSpRY	3	207	ATT	0.3007	21219	70565.3	3.20576
dSpRY	3	207	CAA	0.2899	23693	81728.2	3.71288
dSpRY	3	207	CAC	0.3297	28900	87655.4	3.98216
dSpRY	3	207	CAG	0.3042	23704	77922.4	3.53999
dSpRY	3	207	CAT	0.3438	27881	81096.6	3.68419
dSpRY	3	207	CCA	0.3146	20283	64472.3	2.92896
dSpRY	3	207	CCC	0.2974	14827	49855.4	2.26491
dSpRY	3	207	CCG	0.3874	19918	51414.6	2.33575
dSpRY	3	207	CCT	0.4237	26736	63101.3	2.86667
dSpRY	3	207	CGA	0.3036	24917	82071.8	3.72849
dSpRY	3	207	CGC	0.3164	27529	87007	3.9527
dSpRY	3	207	CGG	0.2893	20756	71745.6	3.25938
dSpRY	3	207	CGT	0.3569	33663	94320.5	4.28495
dSpRY	3	207	CTA	0.3213	25835	80407.7	3.65289
dSpRY	3	207	CTC	0.3469	30365	87532.4	3.97657
dSpRY	3	207	CTG	0.2895	20331	70228	3.19043
dSpRY	3	207	CTT	0.3272	21373	65320.9	2.96751
dSpRY	3	207	GAA	0.2361	19045	80665	3.66458
dSpRY	3	207	GAC	0.3269	23575	72116.9	3.27624
dSpRY	3	207	GAG	0.3154	25462	80729.2	3.6675
dSpRY	3	207	GAT	0.4087	30444	74489.8	3.38405
dSpRY	3	207	GCA	0.3075	24532	79778.9	3.62433
dSpRY	3	207	GCC	0.2939	22420	76284.4	3.46558
dSpRY	3	207	GCG	0.4153	29982	72193.6	3.27973
dSpRY	3	207	GCT	0.3093	25966	83950.9	3.81386
dSpRY	3	207	GGA	0.3003	24575	81834.8	3.71773
dSpRY	3	207	GGC	0.3121	28258	90541.5	4.11327
dSpRY	3	207	GGG	0.3072	22649	73727.2	3.3494
dSpRY	3	207	GGT	0.3056	25430	83213.4	3.78035
dSpRY	3	207	GTA	0.3311	24981	75448.5	3.4276
dSpRY	3	207	GTC	0.3254	26235	80623.8	3.66271
dSpRY	3	207	GTG	0.4019	32828	81682	3.71078
dSpRY	3	207	GTT	0.3601	29234	81183	3.68812
dSpRY	3	207	OT	0.4129	8927	21620.2	0.9822
dSpRY	3	207	OT	0.4135	9264	22403.9	1.0178
dSpRY	3	207	TAA	0.2743	21750	79292.7	3.60224
dSpRY	3	207	TAC	0.3296	25656	77839.8	3.53623
dSpRY	3	207	TAG	0.3199	28260	88340.1	4.01326
dSpRY	3	207	TAT	0.3237	24834	76719.2	3.48533
dSpRY	3	207	TCA	0.3469	24834	71588.4	3.25223
dSpRY	3	207	TCC	0.4268	25123	58863.6	2.67415
dSpRY	3	207	TCG	0.2969	13142	44264.1	2.0109
dSpRY	3	207	TCT	0.315	19687	62498.4	2.83928
dSpRY	3	207	TGA	0.4224	40960	96969.7	4.4053
dSpRY	3	207	TGC	0.3744	30084	80352.6	3.65039
dSpRY	3	207	TGG	0.3504	28845	82320.2	3.73978
dSpRY	3	207	TGT	0.3769	34179	90684.5	4.11977
dSpRY	3	207	TTA	0.3021	22774	75385.6	3.42474
dSpRY	3	207	TTC	0.4713	26558	56350.5	2.55998
dSpRY	3	207	TTG	0.3364	21412	63650.4	2.89162
dSpRY	3	207	TTT	0.4283	26239	61263.1	2.78316
dxCas9	3	176	AAA	0.3752	2326	6199.36	1.16418
dxCas9	3	176	AAC	0.4593	2755	5998.26	1.12642
dxCas9	3	176	AAG	0.7261	17433	24009.1	4.50868
dxCas9	3	176	AAT	0.474	2822	5953.59	1.11803
dxCas9	3	176	ACA	0.5926	3189	5381.37	1.01057
dxCas9	3	176	ACC	0.4684	2496	5328.78	1.0007
dxCas9	3	176	ACG	0.7572	25856	34146.9	6.41246
dxCas9	3	176	ACT	0.3725	2389	6413.42	1.20438
dxCas9	3	176	AGA	0.4418	6186	14001.8	2.62941
dxCas9	3	176	AGC	0.457	4345	9507.66	1.78545
dxCas9	3	176	AGG	0.7105	33197	46723.4	8.77423
dxCas9	3	176	AGT	0.4192	6418	15310.1	2.8751
dxCas9	3	176	ATA	0.4416	2520	5706.52	1.07163
dxCas9	3	176	ATC	0.5026	2793	5557.1	1.04357
dxCas9	3	176	ATG	0.4556	9734	21365.2	4.01219
dxCas9	3	176	ATT	0.468	2623	5604.7	1.05251
dxCas9	3	176	CAA	0.3688	2495	6765.18	1.27044
dxCas9	3	176	CAC	0.4567	2750	6021.46	1.13077
dxCas9	3	176	CAG	0.3845	6046	15724.3	2.95288
dxCas9	3	176	CAT	0.4353	3176	7296.12	1.37014
dxCas9	3	176	CCA	0.427	2586	6056.21	1.1373
dxCas9	3	176	CCC	0.4019	2494	6205.52	1.16534
dxCas9	3	176	CCG	0.4821	10797	22395.8	4.20572
dxCas9	3	176	CCT	0.7	3797	5424.29	1.01863
dxCas9	3	176	CGA	0.4393	6464	14714.3	2.76321
dxCas9	3	176	CGC	0.4718	4402	9330.22	1.75213
dxCas9	3	176	CGG	0.4051	17167	42377.2	7.95804
dxCas9	3	176	CGT	0.5445	6652	12216.7	2.29419
dxCas9	3	176	CTA	0.4367	2569	5882.76	1.10473
dxCas9	3	176	CTC	0.4886	2513	5143.27	0.965858
dxCas9	3	176	CTG	0.5227	7793	14909.1	2.7998
dxCas9	3	176	CTT	0.4765	2470	5183.63	0.973438
dxCas9	3	176	GAA	0.4973	3278	6591.59	1.23784
dxCas9	3	176	GAC	0.4713	2796	5932.53	1.11407
dxCas9	3	176	GAG	0.4584	6559	14308.5	2.687
dxCas9	3	176	GAT	0.5425	3821	7043.32	1.32267
dxCas9	3	176	GCA	0.4808	2558	5320.3	0.999103
dxCas9	3	176	GCC	0.4716	2658	5636.13	1.05841
dxCas9	3	176	GCG	0.5607	4930	8792.58	1.65117
dxCas9	3	176	GCT	0.3139	2371	7553.36	1.41845
dxCas9	3	176	GGA	0.4881	8394	17197.3	3.22949
dxCas9	3	176	GGC	0.4467	4142	9272.44	1.74128
dxCas9	3	176	GGG	0.4631	20487	44238.8	8.30764
dxCas9	3	176	GGT	0.4545	8972	19740.4	3.70706
dxCas9	3	176	GTA	0.4756	2593	5452.06	1.02385
dxCas9	3	176	GTC	0.456	2605	5712.72	1.0728
dxCas9	3	176	GTG	0.6415	7438	11594.7	2.17738
dxCas9	3	176	GTT	0.5114	2632	5146.66	0.966494
dxCas9	3	176	OT	0.521	2647	5080.61	0.954092
dxCas9	3	176	OT	0.6119	3408	5569.54	1.04591
dxCas9	3	176	TAA	0.4777	2713	5679.3	1.06652
dxCas9	3	176	TAC	0.4999	2688	5377.08	1.00977
dxCas9	3	176	TAG	0.4668	5838	12506.4	2.34859
dxCas9	3	176	TAT	0.5013	2710	5405.94	1.01519
dxCas9	3	176	TCA	0.4897	2815	5748.42	1.0795
dxCas9	3	176	TCC	0.7114	3558	5001.41	0.939218
dxCas9	3	176	TCG	0.4467	5003	11199.9	2.10324
dxCas9	3	176	TCT	0.4378	2307	5269.53	0.989569
dxCas9	3	176	TGA	0.5694	11631	20426.8	3.83596
dxCas9	3	176	TGC	0.4864	16416	33750	6.33794
dxCas9	3	176	TGG	0.4642	17420	37526.9	7.04721
dxCas9	3	176	TGT	0.5446	12835	23567.8	4.42581
dxCas9	3	176	TTA	0.4482	2600	5800.98	1.08937
dxCas9	3	176	TTC	0.5203	2748	5281.57	0.99183
dxCas9	3	176	TTG	0.5752	5164	8977.75	1.68594
dxCas9	3	176	TTT	0.717	3766	5252.44	0.98636
dCas9	3	198	AAA	0.2921	4613	15792.5	0.927515
dCas9	3	198	AAC	0.3664	5625	15352.1	0.901646
dCas9	3	198	AAG	0.4341	17270	39783.5	2.33653
dCas9	3	198	AAT	0.309	4814	15579.3	0.91499
dCas9	3	198	ACA	0.4465	5313	11899.2	0.698855
dCas9	3	198	ACC	0.3467	6033	17401.2	1.02199
dCas9	3	198	ACG	0.4386	5855	13349.3	0.78402
dCas9	3	198	ACT	0.3486	5627	16141.7	0.948022
dCas9	3	198	AGA	0.3503	6579	18781	1.10303
dCas9	3	198	AGC	0.4277	6380	14917	0.876093
dCas9	3	198	AGG	0.4183	46289	110660	6.49918
dCas9	3	198	AGT	0.3325	5521	16604.5	0.975203
dCas9	3	198	ATA	0.3437	5278	15356.4	0.901901
dCas9	3	198	ATC	0.3704	5354	14454.6	0.848939
dCas9	3	198	ATG	0.3841	5982	15574.1	0.914684
dCas9	3	198	ATT	0.3678	5307	14429	0.847435
dCas9	3	198	CAA	0.3533	5575	15779.8	0.926766
dCas9	3	198	CAC	0.3896	5755	14771.6	0.867551
dCas9	3	198	CAG	0.2964	9503	32061.4	1.883
dCas9	3	198	CAT	0.4074	5371	13183.6	0.774289
dCas9	3	198	CCA	0.3453	5283	15299.7	0.898572
dCas9	3	198	CCC	0.3492	5667	16228.5	0.953121
dCas9	3	198	CCG	0.3686	5662	15360.8	0.90216
dCas9	3	198	CCT	0.405	5447	13449.4	0.789898
dCas9	3	198	CGA	0.262	6224	23755.7	1.3952
dCas9	3	198	CGC	0.3236	5714	17657.6	1.03705
dCas9	3	198	CGG	0.3632	32281	88879.4	5.21999
dCas9	3	198	CGT	0.3769	6589	17482.1	1.02674
dCas9	3	198	CTA	0.3072	4852	15794.3	0.927616
dCas9	3	198	CTC	0.2972	5664	19057.9	1.11929
dCas9	3	198	CTG	0.3021	5792	19172.5	1.12602
dCas9	3	198	CTT	0.405	5631	13903.7	0.816581
dCas9	3	198	GAA	0.3272	5744	17555	1.03103
dCas9	3	198	GAC	0.3712	5484	14773.7	0.867678
dCas9	3	198	GAG	0.2112	8254	39081.4	2.2953
dCas9	3	198	GAT	0.4037	5676	14059.9	0.825757
dCas9	3	198	GCA	0.3122	5356	17155.7	1.00757
dCas9	3	198	GCC	0.3059	5274	17240.9	1.01258
dCas9	3	198	GCG	0.4775	6049	12668.1	0.744011
dCas9	3	198	GCT	0.2766	4870	17606.7	1.03406
dCas9	3	198	GGA	0.3389	7460	22012.4	1.29281
dCas9	3	198	GGC	0.2355	5212	22131.6	1.29982
dCas9	3	198	GGG	0.3327	28403	85371.2	5.01395
dCas9	3	198	GGT	0.37	6111	16516.2	0.970017
dCas9	3	198	GTA	0.3617	5401	14932.3	0.87699
dCas9	3	198	GTC	0.3519	5204	14788.3	0.868534
dCas9	3	198	GTG	0.3977	6916	17390	1.02134
dCas9	3	198	GTT	0.4272	5590	13085.2	0.76851
dCas9	3	198	OT	0.2735	5275	19287	1.13275
dCas9	3	198	OT	0.3789	5595	14766.4	0.86725
dCas9	3	198	TAA	0.2853	5541	19421.7	1.14066
dCas9	3	198	TAC	0.3626	5698	15714.3	0.922919
dCas9	3	198	TAG	0.3728	8621	23125	1.35816
dCas9	3	198	TAT	0.3252	5372	16519.1	0.970185
dCas9	3	198	TCA	0.3172	5494	17320.3	1.01724
dCas9	3	198	TCC	0.445	5760	12943.8	0.760206
dCas9	3	198	TCG	0.2508	4819	19214.5	1.12849
dCas9	3	198	TCT	0.3573	5189	14522.8	0.852942
dCas9	3	198	TGA	0.4357	13505	30996.1	1.82044
dCas9	3	198	TGC	0.3675	5401	14696.6	0.863149
dCas9	3	198	TGG	0.3258	26677	81881.5	4.809
dCas9	3	198	TGT	0.3763	5659	15038.5	0.883231
dCas9	3	198	TTA	0.3712	5801	15627.7	0.917833
dCas9	3	198	TTC	0.404	5618	13905.9	0.816713
dCas9	3	198	TTG	0.429	6156	14349.7	0.842772
dCas9	3	198	TTT	0.4315	5567	12901.5	0.757721

## Sheet: Figure 2E
	ΔCRISPR ctrl			dCas9			dxCas9			dSpRY
Time [h]	Biomass scattering 620nm			Biomass scattering 620nm			Biomass scattering 620nm			Biomass scattering 620nm
0.24904	7.031	7.403	6.745	7.43	7.244	7.049	7.14	7.235	6.709	7.054	6.926	6.895
0.44482	6.886	6.74	7.235	7.349	7.181	7.38	11.756	7.367	7.131	7.158	6.636	6.491
0.64502	7.299	7.703	7.181	6.763	7.417	7.262	11.956	7.907	7.122	7.081	7.117	7.04
0.8454	8.129	7.589	7.639	7.435	7.476	8.211	12.786	7.694	7.53	7.162	7.203	6.963
1.04539	7.167	7.748	7.14	7.144	7.317	7.344	11.384	7.58	7.498	7.38	7.253	6.677
1.24518	7.444	7.839	7.893	7.058	7.376	7.671	12.178	8.084	7.789	7.131	7.09	7.231
1.44523	7.834	7.734	7.408	7.117	7.249	7.621	12.214	8.147	7.017	7.448	7.907	7.19
1.64542	7.439	8.143	7.721	7.603	8.166	7.403	11.86	8.293	7.367	6.963	8.12	8.161
1.84537	8.229	7.494	7.217	7.013	7.639	7.548	12.773	8.225	7.802	7.208	7.453	6.895
2.0455	7.952	8.796	7.494	7.022	7.68	7.153	12.414	8.638	7.103	7.067	7.185	7.784
2.24566	8.297	7.716	7.353	7.68	7.748	7.998	12.827	8.011	7.426	7.317	7.644	7.19
2.4457	8.07	8.197	7.453	7.339	7.694	7.698	12.945	8.565	7.585	7.53	7.675	7.212
2.64544	8.565	7.734	7.494	7.208	7.989	7.29	12.337	8.279	7.857	7.802	7.684	7.394
2.84598	9.414	7.612	7.467	7.585	7.625	7.553	7.276	7.939	7.539	7.398	7.789	7.408
3.04537	9.337	8.138	8.048	7.208	8.12	7.893	7.666	7.866	7.762	7.603	7.83	8.225
3.24553	9.564	8.052	8.352	7.312	8.393	8.057	8.293	7.88	8.156	7.135	8.125	8.57
3.44605	9.523	8.143	7.644	7.562	8.252	8.315	7.553	7.893	8.188	7.734	7.925	7.802
3.64557	9.591	8.011	8.574	7.698	8.011	8.016	7.344	7.734	8.202	7.439	8.474	8.188
3.84582	9.795	8.102	8.179	7.535	8.025	7.766	7.734	7.802	8.079	7.662	7.925	7.675
4.04587	9.455	8.379	8.261	8.007	7.948	8.057	7.657	8.265	8.265	8.097	8.824	8.383
4.24587	9.736	8.343	8.297	7.83	8.093	8.016	8.011	8.029	8.038	7.689	8.374	7.979
4.44577	10.376	8.338	8.737	7.743	8.488	7.884	7.943	8.551	7.843	7.662	8.256	8.125
4.64592	10.145	8.415	7.957	7.93	8.261	8.279	7.83	8.102	8.066	8.211	8.783	8.347
4.84585	9.909	8.315	8.461	7.798	8.093	8.501	8.116	8.261	8.215	7.952	8.284	8.193
5.04596	9.999	9.046	8.973	7.748	8.393	8.433	8.17	7.984	8.91	8.724	8.429	8.515
5.24594	10.417	8.297	8.774	8.116	8.515	8.338	8.197	8.492	8.438	8.107	8.474	8.415
5.44601	10.376	8.483	8.678	8.524	8.869	8.629	8.197	8.61	8.515	8.125	8.651	8.52
5.64588	10.598	8.769	9.105	8.093	8.778	9.069	8.656	9.11	8.347	8.701	8.52	8.311
5.84571	10.866	9.382	8.76	8.442	9.237	8.801	8.406	8.937	8.819	8.715	9.014	8.783
6.04593	10.58	9.391	9.368	8.442	9.064	8.951	8.529	8.883	8.896	8.942	8.865	8.547
6.24597	10.798	9.468	9.232	8.647	8.878	9.459	8.774	9.228	8.606	9.032	9.423	9.06
6.44625	11.198	9.473	9.055	8.842	9.273	9.318	8.874	8.86	8.924	9.228	9.977	9.11
6.64641	11.157	9.709	9.523	8.588	9.682	9.214	8.919	8.815	9.409	9.45	9.45	9.391
6.84654	11.379	9.995	9.963	8.892	9.405	9.818	8.833	8.792	9.187	9.2	9.468	9.214
7.04632	11.511	9.936	9.582	9.141	9.999	9.886	9.214	9.223	9.423	9.89	9.836	9.282
7.24658	11.706	10.213	9.736	9.355	10.013	10.031	8.937	9.423	9.346	10.154	10.181	9.827
7.44617	12.278	10.499	10.154	9.772	10.176	10.172	9.21	9.886	9.977	10.285	10.299	10.145
7.64614	12.382	10.957	10.553	9.854	10.685	10.526	9.432	9.795	9.586	10.39	10.98	10.167
7.84661	12.695	11.288	11.002	10.081	10.803	10.671	9.432	9.977	9.899	10.748	11.011	10.521
8.04614	13.04	11.411	10.984	10.194	11.161	10.939	9.727	10.204	10.045	11.202	10.921	11.102
8.24696	13.549	12.36	11.674	10.816	11.161	11.37	9.868	10.004	10.14	11.479	11.338	11.17
8.44652	13.948	12.228	11.738	10.807	11.71	11.543	10.058	10.086	10.598	12.078	11.883	11.379
8.64669	14.234	12.537	12.173	11.08	12.015	11.797	10.467	10.371	10.467	11.933	12.173	11.969
8.84708	14.729	13.149	12.645	11.543	12.645	12.373	10.412	10.626	10.875	12.446	12.514	12.183
9.04643	15.41	13.472	13.24	12.001	12.963	12.795	10.989	10.957	10.98	13.099	12.945	12.768
9.24685	15.782	14.057	13.685	12.237	13.358	13.108	10.871	11.061	11.188	13.553	13.512	13.226
9.44676	16.281	14.611	14.093	12.741	13.848	13.571	11.166	11.484	11.402	14.261	14.03	13.485
9.64656	17.135	15.192	14.584	13.322	14.597	14.048	11.574	11.52	11.865	14.729	14.488	13.712
9.84641	17.702	15.741	15.174	13.717	14.951	14.506	11.865	11.756	12.046	15.156	14.87	14.166
10.0467	18.237	16.522	15.759	14.093	15.378	15.169	12.242	12.114	12.296	15.909	15.659	15.219
10.2469	18.995	16.858	16.572	14.543	15.877	15.419	12.491	12.559	12.745	16.903	16.44	15.469
10.447	19.386	17.702	16.944	15.387	16.327	16.009	12.532	12.428	12.85	17.348	17.203	16.181
10.6467	20.28	18.691	17.788	15.65	16.862	16.594	13.335	13.231	13.186	18.206	17.72	16.98
10.8468	20.97	19.123	18.646	16.063	17.956	16.935	13.34	13.472	13.444	18.705	18.342	17.312
11.0472	22.336	20.112	19.304	17.039	18.088	17.774	13.644	13.717	13.984	19.513	19.263	18.119
11.247	22.509	21.251	20.062	17.375	18.946	18.383	14.143	13.948	14.307	20.502	19.867	18.687
11.4473	23.929	22.318	21.011	18.119	19.399	19.032	14.565	14.42	14.634	21.646	20.38	19.59
11.6471	25.237	23.226	22.264	18.823	20.421	20.135	14.906	14.634	15.083	22.109	21.723	20.098
11.8472	25.931	23.975	22.885	19.486	21.133	20.452	15.496	15.446	15.41	23.593	21.9	21.269
12.0473	26.766	25.055	23.684	20.357	21.791	21.201	15.973	15.55	15.868	24.075	22.686	21.873
12.2471	27.765	26.081	25.082	20.974	23.149	22.273	16.395	16.145	16.277	25.1	24.365	22.509
12.4472	28.436	27.574	25.795	21.887	23.798	22.667	16.672	16.544	16.572	26.326	25.264	24.052
12.6472	30.111	28.559	26.998	22.386	24.683	23.997	17.47	16.912	16.98	27.601	26.194	24.746
12.8475	31.146	29.839	27.846	23.421	25.704	24.474	17.924	17.361	17.584	28.477	27.261	25.804
13.0473	32.476	31.169	28.418	24.056	26.521	25.404	18.342	18.001	17.784	29.544	28.214	26.385
13.2476	33.134	32.771	30.297	25.082	27.406	26.603	18.909	18.519	18.505	31.028	29.716	27.674
13.4476	34.446	33.316	30.511	26.167	28.781	27.57	19.381	19.35	18.995	32.444	31.31	29.235
13.6477	35.404	35.063	31.405	26.589	29.921	28.35	19.608	19.622	19.25	33.77	31.537	29.775
13.8475	36.275	36.307	32.898	27.914	30.592	29.839	20.561	19.808	19.93	35.345	32.721	30.869
14.0478	37.355	37.242	33.488	28.986	31.99	30.257	21.097	20.471	20.43	36.616	34.228	31.859
14.2475	37.986	38.481	35.068	29.521	33.348	31.114	21.201	20.92	20.634	38.2	35.635	33.693
14.4474	39.316	39.448	35.821	30.574	34.038	32.562	22.009	21.351	21.501	39.334	37.601	34.292
14.6478	40.528	40.95	37.074	31.8	34.868	33.838	22.926	22.014	21.991	41.468	38.495	36.602
14.8476	41.359	41.191	37.215	32.712	36.239	35.186	23.312	22.223	22.631	42.711	40.465	37.278
15.0474	42.439	42.652	38.104	33.829	37.147	36.507	24.002	23.235	23.262	44.4	40.937	38.822
15.2478	42.607	42.811	39.207	34.864	38.445	36.911	23.843	23.739	23.385	45.821	42.317	39.117
15.4481	43.737	43.724	39.616	35.49	39.648	38.213	24.474	24.211	24.093	46.846	43.361	40.846
15.6481	44.041	44.972	40.26	36.679	40.737	38.994	25.037	24.66	24.256	48.058	44.559	42.584
15.8477	45.176	45.303	41	37.483	41.713	40.492	25.609	25.264	25.041	49.497	45.852	43.193
16.0478	44.264	45.562	41.695	38.849	42.271	41.1	26.063	25.395	25.854	51.222	46.878	44.818
16.248	45.453	46.134	41.963	39.248	43.174	41.658	26.684	25.981	26.09	51.512	48.09	45.04
16.4483	45.989	46.17	43.043	39.797	43.551	42.035	27.138	26.271	25.94	52.979	48.558	46.057
16.6486	46.324	45.539	42.366	40.655	45.131	43.633	27.488	26.725	26.762	53.323	49.316	46.197
16.8483	46.769	47.223	42.603	41.354	45.562	44.645	27.651	27.125	26.943	54.476	50.096	47.65
17.0484	46.806	47.845	42.698	42.634	46.461	45.262	28.4	27.138	27.247	54.826	51.39	48.757
17.248	47.863	48.558	43.37	42.961	45.902	45.648	28.346	27.638	27.629	56.324	51.335	49.615
17.4484	47.405	47.75	43.188	42.92	47.119	46.388	28.586	28.087	28.187	56.101	52.012	49.429
17.6481	47.241	48.512	43.656	43.106	47.727	46.983	28.913	28.314	28.141	56.156	53.178	49.969
17.8485	48.181	48.966	43.951	43.805	48.907	47.509	29.585	29.14	28.872	56.705	52.561	51.503
18.0485	48.512	47.831	44.187	44.513	48.952	48.494	30.234	29.43	29.399	57.908	52.624	50.986
18.2482	48.231	49.388	44.082	44.863	49.62	48.494	30.865	29.485	29.408	58.117	54.022	51.671
18.4484	48.903	48.735	44.527	45.385	50.001	49.143	30.992	30.107	29.735	59.21	54.304	51.912
18.6481	49.061	49.257	44.618	45.848	50.4	49.928	31.26	30.443	30.107	59.065	53.746	52.661
18.8489	48.562	48.58	43.624	46.334	50.913	50.246	32.072	30.883	30.815	58.698	55.044	52.942
19.048	48.694	49.093	44.863	46.629	51.703	50.904	32.249	31.641	31.836	59.447	55.275	53.001
19.2484	48.521	49.552	45.031	46.846	52.933	51.263	32.984	32.594	32.299	59.251	55.407	53.628
19.4488	48.281	48.703	44.323	47.586	52.497	51.885	33.039	32.422	32.19	60.345	55.765	53.201
19.6485	49.493	48.762	45.199	47.4	52.879	52.988	33.779	32.472	32.635	59.533	55.253	54.717
19.8481	48.045	49.107	45.044	47.695	53.56	51.712	33.42	33.143	32.903	60.845	56.401	53.873
20.0488	49.243	47.827	45.135	48.617	53.718	53.183	33.266	33.125	33.429	60.822	56.505	54.662
20.2489	47.727	49.579	45.203	48.834	54.513	53.446	33.552	33.488	33.774	61.648	56.119	55.144
20.4486	48.222	48.222	44.631	49.075	53.973	54.186	33.706	33.488	33.538	60.935	57.2	54.204
20.6484	48.222	48.567	44.818	49.039	55.234	54.331	34.278	32.966	33.824	62.006	57.318	55.366
20.8488	48.004	49.543	45.503	49.769	55.207	54.744	34.224	33.901	33.892	61.589	57.073	54.717
21.0487	48.789	48.331	45.675	49.216	55.221	54.2	34.827	33.624	34.165	61.848	57.781	56.237
21.2485	48.135	48.276	45.961	50.033	56.292	54.594	35.581	34.718	33.511	62.42	57.359	55.802
21.4489	48.612	49.488	45.639	50.523	56.342	54.803	35.304	34.546	34.6	61.575	57.912	56.129
21.6489	48.299	48.512	45.335	50.8	55.738	55.489	34.777	35.14	34.355	63.087	57.785	56.542
21.849	48.889	49.316	45.054	51.354	56.237	55.08	34.841	34.727	34.918	62.991	58.062	56.555
22.0491	48.244	49.293	45.798	51.049	56.342	56.165	35.476	34.505	34.773	62.047	58.103	55.788
22.249	48.353	49.647	45.566	52.425	56.687	56.977	35.513	34.85	35.168	63.69	58.956	57.236
22.449	47.904	48.766	46.166	51.567	56.805	56.029	35.499	35.812	35.367	63.382	57.835	57.663
22.6491	48.984	50.382	46.152	51.726	57.104	57.222	35.367	35.445	35.258	63.704	59.46	57.985
22.8488	48.735	49.624	46.402	51.935	57.713	56.732	35.871	35.917	35.218	63.709	59.683	56.918
23.0489	49.089	49.756	46.851	52.856	57.949	57.749	35.672	34.95	35.672	63.799	59.587	57.313
23.2491	49.089	50.269	47.441	52.661	58.321	57.018	36.144	35.417	35.726	64.594	58.888	57.767
23.449	49.393	50.732	47.164	52.584	57.517	57.84	36.266	35.994	36.08	63.922	59.524	56.805
23.6493	49.434	50.055	47.509	53.124	58.38	58.13	36.253	35.849	35.83	65.107	59.324	58.434
23.8494	49.769	51.254	48.163	53.423	58.725	58.275	36.597	36.035	35.327	64.008	59.955	57.872
24.0493	48.952	51.099	48.222	54.027	58.847	58.262	36.738	35.967	36.053	65.778	60.009	58.226
24.2495	49.524	51.127	48.676	53.764	59.106	58.974	37.001	36.616	35.839	65.551	60.64	58.766
24.4491	49.72	51.39	48.875	54.045	58.67	59.192	36.62	36.715	36.312	65.093	59.428	59.106
24.6492	50.26	52.783	48.235	54.803	58.829	59.206	37.178	36.784	36.384	65.669	60.223	58.702
24.8493	50.369	52.679	49.665	54.794	59.624	59.587	37.106	37.142	36.82	65.302	60.727	58.689
25.0495	51.113	53.6	49.756	54.662	58.884	59.274	37.206	36.271	36.47	65.778	60.014	59.047
25.2493	50.509	53.582	50.918	54.953	59.664	59.864	37.36	36.865	36.684	65.715	60.931	59.092
25.4496	50.736	54.018	51.245	55.357	60.232	60.908	37.823	36.802	37.256	66.291	61.603	59.732
25.6498	51.803	54.113	51.844	55.965	60.309	60.25	37.61	37.369	36.938	65.538	61.58	60.509
25.8495	52.143	55.625	51.871	55.725	62.075	60.141	37.628	37.301	36.602	67.086	61.471	59.909
26.0496	52.025	56.365	52.579	56.66	61.339	60.2	38.2	37.446	36.897	66.913	62.342	60.454
26.2499	52.443	56.233	52.225	56.188	60.772	60.858	38.313	37.074	37.687	65.883	62.17	60.441
26.4501	52.815	57.486	52.933	56.651	62.42	60.885	38.113	37.691	36.974	66.822	62.651	60.822
26.6498	53.977	57.327	53.392	56.846	61.153	61.162	38.576	38.186	37.582	66.963	62.465	60.781
26.8499	54.081	58.53	53.632	56.601	61.121	60.667	38.44	37.946	38.018	67.875	62.81	61.117
27.0498	54.027	58.026	54.213	57.054	61.203	60.608	38.427	38.113	37.315	67.98	63.069	60.055
27.25	54.753	58.852	54.658	56.7	61.979	60.872	38.359	38.027	37.16	68.03	62.755	60.926
27.45	54.794	58.838	54.54	56.651	61.734	60.831	38.785	37.923	37.106	67.558	62.751	61.23
27.6503	54.885	60	54.817	57.241	62.429	62.211	39.062	38.2	37.374	67.086	63.159	61.221
27.8499	55.765	60.831	55.82	57.853	62.143	61.262	38.758	38.25	37.451	68.897	63.345	61.348
28.0501	56.383	61.321	55.77	56.365	62.42	62.342	39.167	38.617	37.551	68.229	63.427	61.534
28.2501	56.151	62.901	56.501	56.995	62.551	61.73	39.176	38.2	37.405	68.706	63.001	61.534
28.4501	57.277	62.306	56.001	57.399	63.255	61.988	38.917	38.749	37.424	68.674	62.942	60.214
28.6502	58.257	64.371	57.109	57.363	63.105	62.315	38.717	37.968	37.7	68.996	62.955	61.934
28.8499	57.517	64.344	57.681	58.076	62.837	62.056	38.953	39.039	37.696	69.332	63.436	61.598
29.0503	58.48	65.374	57.549	57.767	62.406	62.415	39.062	38	37.71	68.688	63.781	61.416
29.25	58.938	66.196	58.008	57.3	63.232	62.855	39.044	38.486	37.769	69.782	64.471	62.061
29.4505	59.506	66.809	58.121	57.386	63.273	62.256	38.504	38.363	37.846	69.795	64.022	61.657
29.6502	59.574	67.163	59.692	58.466	62.497	62.751	38.127	38.054	37.755	70.363	64.194	61.798
29.8504	60.205	68.497	59.959	57.853	62.973	62.901	38.98	38.449	37.632	70.249	65.415	61.099
30.0502	61.14	70.095	60.431	58.557	63.237	63.636	39.071	38.272	38.213	70.689	64.571	62.528

## Sheet: Figure 3B_plate-reader
Cas9 variant	position	strand	Promoter	Target gene	Source	Gain (optimal 100%)	OD	Fluorescence	normalized	fold change	fold change Avg.	fold change SD
dxCas9	OT		J23117	GFP	genome integrated	141	0.6077	9556	15724.9	0.956108	1	0.0382092
dxCas9	OT		J23117	GFP	genome integrated	141	0.5608	9390	16743.9	1.01807
dxCas9	OT		J23117	GFP	genome integrated	141	0.5469	9227	16871.5	1.02582
dxCas9	-81	NT	J23117	GFP	genome integrated	141	0.5765	9447	16386.8	0.996356	1.01444	0.0195939
dxCas9	-81	NT	J23117	GFP	genome integrated	141	0.5482	9334	17026.6	1.03526
dxCas9	-81	NT	J23117	GFP	genome integrated	141	0.5392	8972	16639.5	1.01172
dSpRY	OT		J23117	GFP	genome integrated	141	0.5914	9380	15860.7	0.984554	1	0.0433307
dSpRY	OT		J23117	GFP	genome integrated	141	0.6088	9479	15570	0.966509
dSpRY	OT		J23117	GFP	genome integrated	141	0.5551	9380	16897.9	1.04894
dSpRY	-81	NT	J23117	GFP	genome integrated	141	0.5323	14422	27093.7	1.68185	1.71509	0.03354
dSpRY	-81	NT	J23117	GFP	genome integrated	141	0.5184	14318	27619.6	1.71449
dSpRY	-81	NT	J23117	GFP	genome integrated	141	0.5039	14197	28174.2	1.74892
dxCas9	-81	NT	J23117	GFP	plasmid	146	0.5313	6178	11628.1	0.943143	1.00407	0.0532588
dxCas9	-81	NT	J23117	GFP	plasmid	146	0.5366	6892	12843.8	1.04175
dxCas9	-81	NT	J23117	GFP	plasmid	146	0.4171	5283	12666	1.02733
dSpRY	-81	NT	J23117	GFP	plasmid	146	0.473	23718	50143.8	3.98984	3.60625	0.356956
dSpRY	-81	NT	J23117	GFP	plasmid	146	0.5524	22798	41270.8	3.28384
dSpRY	-81	NT	J23117	GFP	plasmid	146	0.5257	23422	44553.9	3.54507
dxCas9	OT		J23117	GFP	plasmid	146	0.6685	9130	13657.4	1.10774	1	0.0958058
dxCas9	OT		J23117	GFP	plasmid	146	0.7688	9174	11932.9	0.967865
dxCas9	OT		J23117	GFP	plasmid	146	0.8483	9668	11396.9	0.924393
dSpRY	OT		J23117	GFP	plasmid	146	0.6587	9232	14015.5	1.11519	1	0.100658
dSpRY	OT		J23117	GFP	plasmid	146	0.7679	9225	12013.3	0.955874
dSpRY	OT		J23117	GFP	plasmid	146	0.8407	9815	11674.8	0.928941

## Sheet: Figure 3D_RTqPCR
Target	Sample	Ct	Ct Avg	Ct SD	Melt Temperature	Peak Height	Begin Temperature	End Temperature	ΔCt	ΔΔCt	x-fold	x-fold Avg single measurements	x-fold Avg	x-fold SD
poxB	SMS OT	22.9026	23.3181	0.366854	89	0.19	85.5	92.5	15.6956	-0.329757	1.2568	1.02499
poxB	SMS OT	23.4547	23.3181	0.366854	89	0.2	85.5	92.5	16.4721	0.446733	0.733702
poxB	SMS OT	23.5971	23.3181	0.366854	89	0.19	85	92.5	15.9084	-0.116976	1.08446
16s rRNA	SMS OT	7.20701	7.2928	0.360814	87	0.3	84	90
16s rRNA	SMS OT	6.98261	7.2928	0.360814	87	0.4	84	95
16s rRNA	SMS OT	7.68877	7.2928	0.360814	87	0.28	84	90.5
poxB	SMS poxB	19.0817	19.5061	0.384919	89	0.18	85.5	95	10.9901	-4.70549	26.0912	24.2052	33.9446	8.54793
poxB	SMS poxB	19.8326	19.5061	0.384919	89	0.17	84	92.5	11.235	-5.23706	37.7149	41.7843
poxB	SMS poxB	19.6041	19.5061	0.384919	89	0.2	85.5	92.5	10.8114	-5.09694	34.224	35.8442
16s rRNA	SMS poxB	8.09158	8.49395	0.361862	87	0.32	84	90
16s rRNA	SMS poxB	8.59755	8.49395	0.361862	87	0.33	82	90
16s rRNA	SMS poxB	8.79271	8.49395	0.361862	87	0.26	81.5	95
poxB	SMS OT	22.6901	23.1555	0.456907	89	0.178737	85.5	95	15.5961	-0.475881	1.39077	1.04162
poxB	SMS OT	23.1729	23.1555	0.456907	89	0.194754	85.5	92.5	16.6156	0.543567	0.686072
poxB	SMS OT	23.6034	23.1555	0.456907	89	0.200737	84.5	92.5	16.0043	-0.0676869	1.04803
16s rRNA	SMS OT	7.09395	7.08344	0.520975	87	0.300016	84	90
16s rRNA	SMS OT	6.55728	7.08344	0.520975	87	0.388268	84	95
16s rRNA	SMS OT	7.59907	7.08344	0.520975	87	0.275771	84	95
poxB	SMS poxB	18.9701	19.2889	0.324628	89	0.186428	85	92.5	11.1159	-4.48021	22.3192
poxB	SMS poxB	19.619	19.2889	0.324628	89	0.166472	83.5	92.5	11.0966	-5.51897	45.8538
poxB	SMS poxB	19.2775	19.2889	0.324628	89	0.199869	85.5	92.5	10.7769	-5.22744	37.4643
16s rRNA	SMS poxB	7.85414	8.29239	0.379689	87	0.31517	83	95
16s rRNA	SMS poxB	8.5224	8.29239	0.379689	87	0.325291	84	90
16s rRNA	SMS poxB	8.50061	8.29239	0.379689	87	0.266645	84	90.5
Target	Sample	Ct	Ct Avg	Ct SD	Melt Temperature	Peak Height	Begin Temperature	End Temperature	ΔCt	ΔΔCt	x-fold	x-fold Avg single measurements	x-fold Avg	x-fold SD
poxB	XMS OT	22.4878	22.4878	0	89.5	0.250629	85	92.5	16.0079	0.255476	0.837711	1.02348
poxB	XMS OT	22.4626	22.4626	0	89.5	0.297314	85.5	92.5	15.3243	-0.428199	1.34555
poxB	XMS OT	22.4794	22.4794	0	89.5	0.263824	85	92.5	15.9252	0.172723	0.887167
16s rRNA	XMS OT	6.47985	6.72416	0.360639	87	0.384595	84	90
16s rRNA	XMS OT	7.13837	6.72416	0.360639	87	0.358916	84	90
16s rRNA	XMS OT	6.55426	6.72416	0.360639	87	0.336604	84	90.5
poxB	XMS poxB	19.7806	19.8778	0.351988	89	0.144311	85.5	92.5	11.1128	-4.8951	29.7559	31.5484	25.2871	7.76722
poxB	XMS poxB	20.2681	19.8778	0.351988	89	0.248858	85	92.5	11.4412	-3.88308	14.7544	15.5147
poxB	XMS poxB	19.5845	19.8778	0.351988	89	0.205139	85	92.5	11.0753	-4.84992	28.8384	28.7983
16s rRNA	XMS poxB	8.66778	8.668	0.158824	87	0.339549	84	90
16s rRNA	XMS poxB	8.82694	8.668	0.158824	87	0.357477	84	90.5
16s rRNA	XMS poxB	8.50929	8.668	0.158824	87	0.273959	84	90
poxB	XMS OT	22.567	22.539	0.0635421	89.5	0.243615	85	92.5	16.0476	0.189355	0.876998	1.01538
poxB	XMS OT	22.5837	22.539	0.0635421	89	0.289973	85	95	15.5083	-0.349878	1.27445
poxB	XMS OT	22.4662	22.539	0.0635421	89	0.26037	85	92.5	16.0187	0.160522	0.894701
16s rRNA	XMS OT	6.51948	6.68078	0.343593	87	0.392312	84	90.5
16s rRNA	XMS OT	7.07535	6.68078	0.343593	87	0.386666	84	90.5
16s rRNA	XMS OT	6.44752	6.68078	0.343593	87	0.335006	84	95
poxB	XMS poxB	20.0736	20.0475	0.30518	89	0.222538	85.5	92.5	10.9883	-5.05922	33.3408
poxB	XMS poxB	20.3388	20.0475	0.30518	89	0.238057	83.5	92.5	11.4837	-4.02458	16.275
poxB	XMS poxB	19.7301	20.0475	0.30518	89	0.252485	85	92.5	11.1728	-4.8459	28.7582
16s rRNA	XMS poxB	9.0853	8.83255	0.264717	87	0.326999	84	95
16s rRNA	XMS poxB	8.85506	8.83255	0.264717	87	0.353273	84	95
16s rRNA	XMS poxB	8.5573	8.83255	0.264717	87	0.317937	84	90.5
Target	Sample	Ct	Ct Avg	Ct SD	Melt Temperature	Peak Height	Begin Temperature	End Temperature	ΔCt	ΔΔCt	x-fold	x-fold Avg single measurements	x-fold Avg	x-fold SD
ECS	SMS OT	23.7998	23.5483	0.218329	82.5	0.262137	78.5	86	17.4801	0.359219	0.779586	1.03096
ECS	SMS OT	23.4367	23.5483	0.218329	82.5	0.311057	77.5	86	17.2382	0.117343	0.921884
ECS	SMS OT	23.4083	23.5483	0.218329	82.5	0.372255	78.5	86	16.6443	-0.476562	1.39142
16S rRNA	SMS OT	6.31976	6.42741	0.297722	87	0.365784	81	90
16S rRNA	SMS OT	6.19848	6.42741	0.297722	87	0.319611	84	90
16S rRNA	SMS OT	6.76398	6.42741	0.297722	87	0.305409	84	90
ECS	SMS -80NT	24.1945	24.3339	0.392684	82	0.177009	78.5	85.5	14.8909	-2.58921	6.01767	5.31344	4.9112	1.03325
ECS	SMS -80NT	24.0299	24.3339	0.392684	82	0.177465	78.5	85.5	14.9348	-2.30345	4.93637	4.20478
ECS	SMS -80NT	24.7772	24.3339	0.392684	82	0.180457	78.5	85.5	14.0223	-2.62196	6.15587	5.21537
16S rRNA	SMS -80NT	9.30364	9.71788	0.904107	87	0.257319	84	90
16S rRNA	SMS -80NT	9.0951	9.71788	0.904107	87	0.341615	84	90
16S rRNA	SMS -80NT	10.7549	9.71788	0.904107	87	0.236448	84	90
ECS	SMS OT	23.9627	24.1834	0.25299	82.5	0.392488	78.5	86	16.7936	-0.143711	1.10474	1.00647
ECS	SMS OT	24.4595	24.1834	0.25299	82.5	0.286018	76	86	17.17	0.232711	0.851034
ECS	SMS OT	24.128	24.1834	0.25299	82.5	0.316176	78	86	16.8483	-0.0889993	1.06363
16s rRNA	SMS OT	7.16908	7.24607	0.0668575	87	0.299395	82	90
16s rRNA	SMS OT	7.28946	7.24607	0.0668575	87	0.287822	84	90
16s rRNA	SMS OT	7.27968	7.24607	0.0668575	87	0.330597	81.5	90
ECS	SMS -80NT	24.9549	25.0009	0.0531241	82.5	0.20484	78.5	85.5	14.5891	-2.20452	4.6092
ECS	SMS -80NT	24.9888	25.0009	0.0531241	82.5	0.209232	78.5	85.5	15.3738	-1.79627	3.4732
ECS	SMS -80NT	25.059	25.0009	0.0531241	82.5	0.211952	78	85.5	14.7524	-2.09588	4.27488
16s rRNA	SMS -80NT	10.3658	10.0958	0.417397	87	0.223276	81.5	90
16s rRNA	SMS -80NT	9.61505	10.0958	0.417397	87	0.212334	84	90
16s rRNA	SMS -80NT	10.3066	10.0958	0.417397	87	0.267142	84	90
Target	Sample	Ct	Ct Avg	Ct SD	Melt Temperature	Peak Height	Begin Temperature	End Temperature	ΔCt	ΔΔCt	x-fold	x-fold Avg single measurements	x-fold Avg	x-fold SD
ECS	XMS OT	23.576	23.4076	0.162904	82.5	0.280088	78.5	86	17.0255	0.309182	0.807099	1.01113
ECS	XMS OT	23.2508	23.4076	0.162904	82.5	0.31575	78.5	86	16.5734	-0.142979	1.10418
ECS	XMS OT	23.3958	23.4076	0.162904	82.5	0.346898	78.5	86	16.5501	-0.166203	1.1221
16s rRNA	XMS OT	6.55049	6.69121	0.148074	87	0.30568	84	90
16s rRNA	XMS OT	6.67748	6.69121	0.148074	87	0.338303	84	90
16s rRNA	XMS OT	6.84568	6.69121	0.148074	87	0.340816	84	90
ECS	XMS -80NT	25.0853	25.0255	0.0608624	82.5	0.243511	78.5	86	16.4838	-0.541731	1.45572	1.5177	1.37302	0.228167
ECS	XMS -80NT	24.9636	25.0255	0.0608624	82.5	0.246767	78.5	86	16.3294	-0.244017	1.18429	1.15946
ECS	XMS -80NT	25.0276	25.0255	0.0608624	82.5	0.258372	78	88	16.2768	-0.27339	1.20864	1.44189
16s rRNA	XMS -80NT	8.60152	8.66222	0.078474	87	0.290439	84	90
16s rRNA	XMS -80NT	8.6343	8.66222	0.078474	87	0.315344	84	90
16s rRNA	XMS -80NT	8.75084	8.66222	0.078474	87	0.299986	84	90
ECS	XMS OT	23.3502	23.2226	0.123257	82.5	0.297364	78.5	86	16.7472	0.301565	0.811372	1.01198
ECS	XMS OT	23.1043	23.2226	0.123257	82.5	0.353279	78.5	88.5	16.3839	-0.0617314	1.04372
ECS	XMS OT	23.2132	23.2226	0.123257	82.5	0.332851	78.5	86	16.2058	-0.239833	1.18086
16s rRNA	XMS OT	6.60306	6.77695	0.208021	87	0.358207	84	90
16s rRNA	XMS OT	6.72038	6.77695	0.208021	87	0.33516	84	90
16s rRNA	XMS OT	7.0074	6.77695	0.208021	87	0.320412	84	90
ECS	XMS -80NT	24.3515	24.2516	0.18904	82.5	0.216523	78.5	86	16.0875	-0.65964	1.57969
ECS	XMS -80NT	24.3697	24.2516	0.18904	82.5	0.203542	78.5	95	16.2017	-0.182219	1.13463
ECS	XMS -80NT	24.0335	24.2516	0.18904	82.5	0.245617	76.5	86	15.4615	-0.744285	1.67514
16s rRNA	XMS -80NT	8.26397	8.33467	0.211095	87	0.290509	83.5	90
16s rRNA	XMS -80NT	8.168	8.33467	0.211095	87	0.304245	81	95
16s rRNA	XMS -80NT	8.57204	8.33467	0.211095	87	0.245642	84	90

## Sheet: Figure 3D_RTqPCR_optimization
Primer target	Sample	Cq	Starting Quantity (SQ)-Dilution of pooled Sample	Cq Mean	Cq Std. Dev	Melt Temperature	Peak Height	Begin Temperature	End Temperature
16s rRNA	pooled sample	25.7092	1e-07	25.6511	0.082145	87	0.295356	83.5	90
16s rRNA	pooled sample	25.5931	1e-07	25.6511	0.082145	87	0.302564	83.5	90
16s rRNA	pooled sample	22.4388	1e-06	22.5926	0.217423	87	0.24571	80.5	90
16s rRNA	pooled sample	22.7463	1e-06	22.5926	0.217423	86	0.234708	83	89
16s rRNA	pooled sample	19.3631	1e-05	19.2567	0.15048	87	0.217438	84	90
16s rRNA	pooled sample	19.1503	1e-05	19.2567	0.15048	87	0.278017	82	90
16s rRNA	pooled sample	15.6213	0.0001	15.5324	0.125794	87	0.279359	84	90
16s rRNA	pooled sample	15.4434	0.0001	15.5324	0.125794	87	0.2816	84	90
16s rRNA	pooled sample	11.8264	0.001	11.7544	0.101759	87	0.310518	84	90
16s rRNA	pooled sample	11.6825	0.001	11.7544	0.101759	87	0.330729	84	90
16s rRNA	pooled sample	8.15693	0.01	8.15693	0	87	0.341747	84	95
16s rRNA	pooled sample	4.3221	0.1	4.3221	0	87	0.306435	84	90.5
16s rRNA	Non-template-control	33.172		32.4559	1.01278
16s rRNA	Non-template-control	31.7397		32.4559	1.01278
Primer target	Sample	Cq	Starting Quantity (SQ)-Dilution of pooled Sample	Cq Mean	Cq Std. Dev	Melt Temperature	Peak Height	Begin Temperature	End Temperature
poxB	pooled sample	34.3131	1e-06	34.4935	0.255184	89	0.131607	86	92.5
poxB	pooled sample	34.674	1e-06	34.4935	0.255184	89	0.128624	85.5	92.5
poxB	pooled sample	31.4455	1e-05	31.4407	0.00680217	89	0.163385	85	92.5
poxB	pooled sample	31.4359	1e-05	31.4407	0.00680217	89	0.136829	86	92.5
poxB	pooled sample	28.0378	0.0001	28.0296	0.0115609	89	0.191482	85.5	92.5
poxB	pooled sample	28.0214	0.0001	28.0296	0.0115609	89	0.180435	85.5	92.5
poxB	pooled sample	24.1167	0.001	24.2622	0.205736	89	0.197989	85.5	92.5
poxB	pooled sample	24.4076	0.001	24.2622	0.205736	89	0.251005	85.5	92.5
poxB	pooled sample	20.7324	0.01	20.8898	0.222547	89	0.25232	85.5	92.5
poxB	pooled sample	21.0471	0.01	20.8898	0.222547	89.5	0.269209	85.5	92.5
poxB	pooled sample	17.721	0.1	17.6903	0.0433549	89.5	0.281063	85.5	92.5
poxB	pooled sample	17.6597	0.1	17.6903	0.0433549	89.5	0.290427	85	92.5
poxB	Non-template-control	36.1833		36.1833	0
poxB	Non-template-control	N/A		0	0
Primer target	Sample	Cq	Starting Quantity (SQ)-Dilution of pooled Sample	Cq Mean	Cq Std. Dev	Melt Temperature	Peak Height	Begin Temperature	End Temperature
ECS	pooled sample	29.6949	0.0001	29.387	0.435344	82.5	0.324296	78.5	86
ECS	pooled sample	26.2554	0.001	26.3258	0.0996188	82.5	0.264122	78.5	88.5
ECS	pooled sample	26.3963	0.001	26.3258	0.0996188	82.5	0.296659	78.5	86
ECS	pooled sample	22.9347	0.01	23.0363	0.143619	82.5	0.27915	78.5	87
ECS	pooled sample	23.1378	0.01	23.0363	0.143619	82.5	0.317247	78.5	86.5
ECS	pooled sample	19.5121	0.1	19.5818	0.0984942	82.5	0.321776	78.5	86
ECS	pooled sample	19.6514	0.1	19.5818	0.0984942	82.5	0.353174	78.5	89
ECS	Non-template-control	31.8972		32.4024	0.714468
ECS	Non-template-control	32.9076		32.4024	0.714468

## Sheet: Figure 4B
Cas9 variant	position	strand	Promoter	Target gene	Gain (optimal 100%)	OD	Fluorescence	normalized	down-regulation	down-regulation Avg.	down-regulation SD	down-regulation SD %
dSpRY	+27	NT	J23119	RFP	147	0.6624	1300	1962.56	0.962495	0.96111	0.00119974	0.00119974
dSpRY	+27	NT	J23119	RFP	147	0.5361	1110	2070.51	0.960432
dSpRY	+27	NT	J23119	RFP	147	0.5106	1058	2072.07	0.960402
dSpRY	+38	NT	J23119	RFP	147	0.4468	8054	18026	0.655521	0.678095	0.0199242	0.0199242
dSpRY	+38	NT	J23119	RFP	147	0.4535	7280	16052.9	0.693226
dSpRY	+38	NT	J23119	RFP	147	0.5123	8430	16455.2	0.685538
dSpRY	OT		J23119	RFP	147	0.6645	38276	57601.2	-0.100769	1.4803e-16	0.102742	0.102742
dSpRY	OT		J23119	RFP	147	0.7661	35895	46854.2	0.104608
dSpRY	OT		J23119	RFP	147	0.8446	44366	52529	-0.00383867

## Sheet: Figure 4D
Cas9 variant	position	strand	Promoter	Target gene	Gain (optimal 100%)	OD	Fluorescence	normalized	up-regulation	up-regulation Avg.	up-regulation SD	down-regulation	down-regulation %	down-regulation Avg. %	down-regulation SD %
dSpRY	-81	NT	J23117	GFP	150	0.4587	51089	111378	7.32732	7.65776	0.893457
dSpRY	-81	NT	J23117	GFP	150	0.4152	54714	131777	8.66937
dSpRY	-81	NT	J23117	GFP	150	0.4882	51772	106047	6.97659
dSpRY	+27	NT	J23119	RFP	150	0.4596	1368	2976.5				0.0502668	0.949733	0.946073	0.00454648
dSpRY	+27	NT	J23119	RFP	150	0.4175	1459	3494.61				0.0590166	0.940983
dSpRY	+27	NT	J23119	RFP	150	0.4896	1522	3108.66				0.0524987	0.947501
dSpRY	OT		J23117	GFP	150	0.6739	11184	16595.9	1.09181	1	0.0817685
dSpRY	OT		J23117	GFP	150	0.7641	11303	14792.6	0.973172
dSpRY	OT		J23117	GFP	150	0.8496	12075	14212.6	0.935016
dSpRY	OT		J23119	RFP	150	0.668	42433	63522.5				1.07276	-0.0727606	-3.70074e-17	0.0800651
dSpRY	OT		J23119	RFP	150	0.7693	41646	54134.9				0.914225	0.085775
dSpRY	OT		J23119	RFP	150	0.8464	50771	59984.6				1.01301	-0.0130143

## Sheet: Figure 4F
Cas9 variant	position	strand	Promoter	Target gene	Gain (optimal 100%)	OD	Fluorescence	normalized	up-regulation	up-regulation Avg.	up-regulation SD	down-regulation	down-regulation %	down-regulation Avg. %	down-regulation SD %
dxCas9	-81	NT	J23117	GFP	146	0.5313	6178	11628.1	0.943143	1.00407	0.0532588
dxCas9	-81	NT	J23117	GFP	146	0.5366	6892	12843.8	1.04175
dxCas9	-81	NT	J23117	GFP	146	0.4171	5283	12666	1.02733
dxCas9	-91	NT	J23117	GFP	146	0.5256	36755	69929.6	5.67192	6.0338	0.341924
dxCas9	-91	NT	J23117	GFP	146	0.5413	40563	74936.3	6.07801
dxCas9	-91	NT	J23117	GFP	146	0.5289	41417	78307.8	6.35147
dxCas9	+27	NT	J23119	RFP	148	0.4655	1463	3142.86				0.0579596	0.94204	0.953813	0.0261384
dxCas9	+27	NT	J23119	RFP	148	0.5518	1926	3490.39				0.0643688	0.935631
dxCas9	+27	NT	J23119	RFP	148	0.4408	388	880.218				0.0162327	0.983767
dxCas9	-91	NT	NA	NA	148	0.522	22393	42898.5
dxCas9	-91	NT	NA	NA	148	0.5359	19577	36531.1
dxCas9	-91	NT	NA	NA	148	0.5304	18939	35707
dxCas9	OT		J23117	GFP	146	0.6685	9130	13657.4	1.10774	1	0.0958058
dxCas9	OT		J23117	GFP	146	0.7688	9174	11932.9	0.967865
dxCas9	OT		J23117	GFP	146	0.8483	9668	11396.9	0.924393
dxCas9	OT		J23119	RFP	148	0.6496	38163	58748.5				1.08342	-0.0834206	0	0.084122
dxCas9	OT		J23119	RFP	148	0.7574	37587	49626.4				0.915194	0.0848064
dxCas9	OT		J23119	RFP	148	0.833	45232	54300.1				1.00139	-0.00138575

[truncated: 6 more sheets: Figure S2B, Figure S2C, Figure S3, Figure S4B, Figure S5_RTqPCR, Figure S5_RTqPCR_optimization]
