# Supplementary material for: CRISPRactivation-SMS, a message for PAM sequence independent gene up-regulation in Escherichia coli
Source: Nucleic Acids Res. 2022 Sep 22;50(18):10772–84. doi: 10.1093/nar/gkac804 (PMC9561276; doi:10.1093/nar/gkac804)
Supplement: gkac804_Supplemental_Files [file gkac804_supplemental_files.zip › Statistics.xlsx]

## Sheet: Figure 2A_ANOVA
Alpha	0.05
Dunnett's multiple comparisons test	Mean Diff.	Below threshold?	Summary	Adjusted P Value
XMS
OT vs. OnT	-0.06667	No	ns	0.9994
OT vs. -96NT (J106)	0	No	ns	>0.9999
OT vs. -96T (J111)	0.06667	No	ns	0.9994
OT vs. -91NT (J106)	-3.267	Yes	****	<0.0001
OT vs. -91T (J111)	-0.5667	Yes	*	0.0125
OT vs. -86NT (J106)	0.1667	No	ns	0.9556
OT vs. -86T (J109)	0.1	No	ns	0.9991
OT vs. -81NT (J106)	-7.7	Yes	****	<0.0001
OT vs. -81T (J109)	-3.533	Yes	****	<0.0001
OT vs. -76NT (J104)	0.2	No	ns	0.8711
OT vs. -76T (J107)	0.1333	No	ns	0.9902
OT vs. -71NT (J104)	-0.06667	No	ns	0.9994
OT vs. -71T (J107)	-4.267	Yes	****	<0.0001
SMS
OT vs. OnT	-0.06667	No	ns	0.9994
OT vs. -96NT (J106)	-0.06667	No	ns	0.9994
OT vs. -96T (J111)	0.03333	No	ns	0.9997
OT vs. -91NT (J106)	-1.1	Yes	****	<0.0001
OT vs. -91T (J111)	-0.4667	No	ns	0.0612
OT vs. -86NT (J106)	-0.06667	No	ns	0.9994
OT vs. -86T (J109)	0.1333	No	ns	0.9902
OT vs. -81NT (J106)	-3.867	Yes	****	<0.0001
OT vs. -81T (J109)	-2.033	Yes	****	<0.0001
OT vs. -76NT (J104)	0.1667	No	ns	0.9556
OT vs. -76T (J107)	0.1667	No	ns	0.9556
OT vs. -71NT (J104)	-0.2	No	ns	0.8711
OT vs. -71T (J107)	-2.033	Yes	****	<0.0001

## Sheet: Figure 2D_ANOVA of PAM-ANN
Alpha	0.05
Dunnett's multiple comparisons test	Predicted (LS) mean diff.	Below threshold?	Summary	Adjusted P Value
CMS
OT vs. AAA	0.1367	No	ns	0.9993
OT vs. AAC	-0.03333	No	ns	0.9999
OT vs. AAG	-1.24	Yes	****	<0.0001
OT vs. AAT	0.09333	No	ns	0.9996
OT vs. ACA	0.1367	No	ns	0.9993
OT vs. ACC	0.01	No	ns	>0.9999
OT vs. ACG	0.1767	No	ns	0.9991
OT vs. ACT	0.12	No	ns	0.9994
OT vs. AGA	-0.1767	No	ns	0.9991
OT vs. AGC	0.14	No	ns	0.9993
OT vs. AGG	-5.473	Yes	****	<0.0001
OT vs. AGT	-0.02667	No	ns	0.9999
OT vs. ATA	0.07667	No	ns	0.9997
OT vs. ATC	0.1333	No	ns	0.9994
OT vs. ATG	0.02667	No	ns	0.9999
OT vs. ATT	0.05667	No	ns	0.9997
XMS
OT vs. AAA	-0.15	No	ns	0.9993
OT vs. AAC	-0.1267	No	ns	0.9994
OT vs. AAG	-4.123	Yes	****	<0.0001
OT vs. AAT	-0.18	No	ns	0.9991
OT vs. ACA	-0.1467	No	ns	0.9993
OT vs. ACC	-0.01	No	ns	>0.9999
OT vs. ACG	-6.71	Yes	****	<0.0001
OT vs. ACT	-0.2	No	ns	0.9989
OT vs. AGA	-1.537	Yes	****	<0.0001
OT vs. AGC	-0.95	Yes	**	0.0048
OT vs. AGG	-7.193	Yes	****	<0.0001
OT vs. AGT	-1.88	Yes	****	<0.0001
OT vs. ATA	-0.1333	No	ns	0.9994
OT vs. ATC	-0.02667	No	ns	0.9999
OT vs. ATG	-3.203	Yes	****	<0.0001
OT vs. ATT	-0.2933	No	ns	0.9698
SMS
OT vs. AAA	-2.703	Yes	****	<0.0001
OT vs. AAC	-2.64	Yes	****	<0.0001
OT vs. AAG	-2.787	Yes	****	<0.0001
OT vs. AAT	-2.677	Yes	****	<0.0001
OT vs. ACA	-2.317	Yes	****	<0.0001
OT vs. ACC	-2.653	Yes	****	<0.0001
OT vs. ACG	-2.283	Yes	****	<0.0001
OT vs. ACT	-2.46	Yes	****	<0.0001
OT vs. AGA	-2.287	Yes	****	<0.0001
OT vs. AGC	-1.01	Yes	**	0.0021
OT vs. AGG	-3.247	Yes	****	<0.0001
OT vs. AGT	-2.96	Yes	****	<0.0001
OT vs. ATA	-1.993	Yes	****	<0.0001
OT vs. ATC	-2.44	Yes	****	<0.0001
OT vs. ATG	-2.52	Yes	****	<0.0001
OT vs. ATT	-1.973	Yes	****	<0.0001

## Sheet: Figure 2D_ANOVA of PAM-TNN
Alpha	0.05
Dunnett's multiple comparisons test	Predicted (LS) mean diff.	Below threshold?	Summary	Adjusted P Value
CMS
OT vs. TAA	-0.05333	No	ns	0.9997
OT vs. TAC	0.06667	No	ns	0.9996
OT vs. TAG	-0.4233	No	ns	0.2544
OT vs. TAT	-0.006667	No	ns	>0.9999
OT vs. TCA	-0.006667	No	ns	>0.9999
OT vs. TCC	0.2033	No	ns	0.9792
OT vs. TCG	-0.3167	No	ns	0.6587
OT vs. TCT	0.02333	No	ns	0.9999
OT vs. TGA	-0.91	Yes	****	<0.0001
OT vs. TGC	0.07	No	ns	0.9996
OT vs. TGG	-3.95	Yes	****	<0.0001
OT vs. TGT	0.1333	No	ns	0.999
OT vs. TTA	-0.09667	No	ns	0.9994
OT vs. TTC	0.1133	No	ns	0.9992
OT vs. TTG	0.05333	No	ns	0.9997
OT vs. TTT	0.18	No	ns	0.9898
XMS
OT vs. TAA	-0.1067	No	ns	0.9993
OT vs. TAC	0.02667	No	ns	0.9999
OT vs. TAG	-1.283	Yes	****	<0.0001
OT vs. TAT	-0.1233	No	ns	0.9991
OT vs. TCA	-0.05333	No	ns	0.9997
OT vs. TCC	-0.2433	No	ns	0.9154
OT vs. TCG	-0.72	Yes	**	0.0025
OT vs. TCT	-0.1	No	ns	0.9993
OT vs. TGA	-2.607	Yes	****	<0.0001
OT vs. TGC	-5.083	Yes	****	<0.0001
OT vs. TGG	-6.443	Yes	****	<0.0001
OT vs. TGT	-4.01	Yes	****	<0.0001
OT vs. TTA	-0.1267	No	ns	0.9991
OT vs. TTC	0.02	No	ns	0.9999
OT vs. TTG	-0.7867	Yes	***	0.0007
OT vs. TTT	0.08	No	ns	0.9995
SMS
OT vs. TAA	-2.603	Yes	****	<0.0001
OT vs. TAC	-2.547	Yes	****	<0.0001
OT vs. TAG	-2.723	Yes	****	<0.0001
OT vs. TAT	-2.713	Yes	****	<0.0001
OT vs. TCA	-2.207	Yes	****	<0.0001
OT vs. TCC	-1.823	Yes	****	<0.0001
OT vs. TCG	-1.333	Yes	****	<0.0001
OT vs. TCT	-1.823	Yes	****	<0.0001
OT vs. TGA	-2.987	Yes	****	<0.0001
OT vs. TGC	-2.52	Yes	****	<0.0001
OT vs. TGG	-2.723	Yes	****	<0.0001
OT vs. TGT	-2.817	Yes	****	<0.0001
OT vs. TTA	-2.043	Yes	****	<0.0001
OT vs. TTC	-1.57	Yes	****	<0.0001
OT vs. TTG	-2.243	Yes	****	<0.0001
OT vs. TTT	-1.853	Yes	****	<0.0001

## Sheet: Figure 2D_ANOVA of PAM-GNN
Alpha	0.05
Dunnett's multiple comparisons test	Predicted (LS) mean diff.	Below threshold?	Summary	Adjusted P Value
CMS
OT vs. GAA	-0.05667	No	ns	0.9996
OT vs. GAC	0.09667	No	ns	0.9992
OT vs. GAG	-1.413	Yes	****	<0.0001
OT vs. GAT	0.07667	No	ns	0.9994
OT vs. GCA	0.01667	No	ns	0.9999
OT vs. GCC	0.03	No	ns	0.9998
OT vs. GCG	0.2133	No	ns	0.8647
OT vs. GCT	0.06667	No	ns	0.9995
OT vs. GGA	-0.3	No	ns	0.44
OT vs. GGC	-0.22	No	ns	0.8384
OT vs. GGG	-3.947	Yes	****	<0.0001
OT vs. GGT	-0.003333	No	ns	>0.9999
OT vs. GTA	0.06667	No	ns	0.9995
OT vs. GTC	0.08333	No	ns	0.9993
OT vs. GTG	-0.08333	No	ns	0.9993
OT vs. GTT	0.06667	No	ns	0.9995
XMS
OT vs. GAA	-0.32	No	ns	0.3487
OT vs. GAC	-0.1233	No	ns	0.9958
OT vs. GAG	-1.75	Yes	****	<0.0001
OT vs. GAT	-0.3867	No	ns	0.1363
OT vs. GCA	-0.09	No	ns	0.9993
OT vs. GCC	-0.08	No	ns	0.9994
OT vs. GCG	-0.74	Yes	****	<0.0001
OT vs. GCT	-0.3933	No	ns	0.1225
OT vs. GGA	-2.497	Yes	****	<0.0001
OT vs. GGC	-0.9133	Yes	****	<0.0001
OT vs. GGG	-7.19	Yes	****	<0.0001
OT vs. GGT	-2.567	Yes	****	<0.0001
OT vs. GTA	-0.06	No	ns	0.9996
OT vs. GTC	-0.13	No	ns	0.9954
OT vs. GTG	-0.83	Yes	****	<0.0001
OT vs. GTT	0.01	No	ns	>0.9999
SMS
OT vs. GAA	-2.597	Yes	****	<0.0001
OT vs. GAC	-2.52	Yes	****	<0.0001
OT vs. GAG	-2.76	Yes	****	<0.0001
OT vs. GAT	-2.563	Yes	****	<0.0001
OT vs. GCA	-2.74	Yes	****	<0.0001
OT vs. GCC	-2.683	Yes	****	<0.0001
OT vs. GCG	-2.593	Yes	****	<0.0001
OT vs. GCT	-2.387	Yes	****	<0.0001
OT vs. GGA	-2.527	Yes	****	<0.0001
OT vs. GGC	-2.65	Yes	****	<0.0001
OT vs. GGG	-2.433	Yes	****	<0.0001
OT vs. GGT	-3.03	Yes	****	<0.0001
OT vs. GTA	-2.38	Yes	****	<0.0001
OT vs. GTC	-2.523	Yes	****	<0.0001
OT vs. GTG	-2.517	Yes	****	<0.0001
OT vs. GTT	-2.31	Yes	****	<0.0001

## Sheet: Figure 2D_ANOVA of PAM-CNN
Alpha	0.05
Dunnett's multiple comparisons test	Predicted (LS) mean diff.	Below threshold?	Summary	Adjusted P Value
CMS
OT vs. CAA	0.03333	No	ns	0.9997
OT vs. CAC	0.04667	No	ns	0.9997
OT vs. CAG	-0.9133	Yes	****	<0.0001
OT vs. CAT	0.27	No	ns	0.6718
OT vs. CCA	0.02	No	ns	0.9999
OT vs. CCC	-0.04	No	ns	0.9997
OT vs. CCG	0.05	No	ns	0.9996
OT vs. CCT	0.1633	No	ns	0.9878
OT vs. CGA	-0.4267	No	ns	0.1044
OT vs. CGC	-0.02333	No	ns	0.9999
OT vs. CGG	-4.283	Yes	****	<0.0001
OT vs. CGT	-0.07333	No	ns	0.9994
OT vs. CTA	-0.13	No	ns	0.9958
OT vs. CTC	-0.1633	No	ns	0.9878
OT vs. CTG	-0.09333	No	ns	0.9993
OT vs. CTT	0.07	No	ns	0.9995
XMS
OT vs. CAA	-0.54	Yes	*	0.0137
OT vs. CAC	-0.08667	No	ns	0.9993
OT vs. CAG	-2.037	Yes	****	<0.0001
OT vs. CAT	-0.3033	No	ns	0.5068
OT vs. CCA	-0.1033	No	ns	0.9991
OT vs. CCC	-0.6233	Yes	**	0.0024
OT vs. CCG	-3.437	Yes	****	<0.0001
OT vs. CCT	-0.03333	No	ns	0.9997
OT vs. CGA	-1.643	Yes	****	<0.0001
OT vs. CGC	-0.83	Yes	****	<0.0001
OT vs. CGG	-7.04	Yes	****	<0.0001
OT vs. CGT	-1.063	Yes	****	<0.0001
OT vs. CTA	-0.14	No	ns	0.9952
OT vs. CTC	0.03	No	ns	0.9998
OT vs. CTG	-1.91	Yes	****	<0.0001
OT vs. CTT	0.02667	No	ns	0.9998
SMS
OT vs. CAA	-2.42	Yes	****	<0.0001
OT vs. CAC	-2.773	Yes	****	<0.0001
OT vs. CAG	-2.483	Yes	****	<0.0001
OT vs. CAT	-2.607	Yes	****	<0.0001
OT vs. CCA	-1.687	Yes	****	<0.0001
OT vs. CCC	-1.443	Yes	****	<0.0001
OT vs. CCG	-1.483	Yes	****	<0.0001
OT vs. CCT	-1.803	Yes	****	<0.0001
OT vs. CGA	-2.64	Yes	****	<0.0001
OT vs. CGC	-2.493	Yes	****	<0.0001
OT vs. CGG	-2.38	Yes	****	<0.0001
OT vs. CGT	-3.173	Yes	****	<0.0001
OT vs. CTA	-2.76	Yes	****	<0.0001
OT vs. CTC	-2.56	Yes	****	<0.0001
OT vs. CTG	-2.29	Yes	****	<0.0001
OT vs. CTT	-1.943	Yes	****	<0.0001

## Sheet: Figure 3B_ANOVA_
Alpha	0.05
Šídák's multiple comparisons test	Mean Diff,	95,00% CI of diff,	Below threshold?	Summary	Adjusted P Value
OT - -81NT (CCT)
XMS plasmid	-0.003333	-0,3236 to 0,3170	No	ns	>0,9999
SMS plasmid	-2.603	-2,924 to -2,283	Yes	****	<0,0001
XMS genome	-0.01333	-0,3336 to 0,3070	No	ns	>0,9999
SMS genome	-0.7133	-1,034 to -0,3930	Yes	****	<0,0001
Test details	Mean 1	Mean 2	Mean Diff,	SE of diff,	N1	N2	t	DF
OT - -81NT (CCT)
XMS plasmid	1	1.003	-0.003333	0.1142	3	3	0.02918	16
SMS plasmid	1.003	3.607	-2.603	0.1142	3	3	22.79	16
XMS genome	1.003	1.017	-0.01333	0.1142	3	3	0.1167	16
SMS genome	1	1.713	-0.7133	0.1142	3	3	6.244	16

## Sheet: Figure 3D_qPCR_Normality Test
Test for normal distribution
Shapiro-Wilk test	SMS poxB	SMS -80NT	XMS poxB	XMS -80NT
W	0.9552	0.9429	0.8214	0.8901
P value	0.7823	0.6829	0.0907	0.3186
Passed normality test (alpha=0.05)?	Yes	Yes	Yes	Yes
P value summary	ns	ns	ns	ns
Number of values	6	6	6	6

## Sheet: Figure 3D_qPCR_ANOVA of poxB
Alpha	0.05
Dunnett's multiple comparisons test	Mean Diff.	95.00% CI of diff.	Below threshold?	Summary	Adjusted P Value	A-?
OT vs. SMS poxB	-32.94	-42.33 to -23.55	Yes	****	<0.0001	B	SMS poxB
OT vs. XMS poxB	-24.29	-33.68 to -14.89	Yes	****	<0.0001	C	XMS poxB
Test details	Mean 1	Mean 2	Mean Diff.	SE of diff.	n1	n2	q	DF
OT vs. SMS poxB	1	33.94	-32.94	3.85	6	6	8.556	15
OT vs. XMS poxB	1	25.29	-24.29	3.85	6	6	6.308	15

## Sheet: Figure 3D_qPCR_ANOVA of ECS
Alpha	0.05
Dunnett's multiple comparisons test	Mean Diff.	95.00% CI of diff.	Below threshold?	Summary	Adjusted P Value	A-?
OT vs. SMS -80NT	-3.912	-4.775 to -3.048	Yes	****	<0.0001	B	SMS -80NT
OT vs. XMS -80NT	-0.3733	-1.237 to 0.4900	No	ns	0.4839	C	XMS -80NT
Test details	Mean 1	Mean 2	Mean Diff.	SE of diff.	n1	n2	q	DF
OT vs. SMS -80NT	1	4.912	-3.912	0.3539	6	6	11.05	15
OT vs. XMS -80NT	1	1.373	-0.3733	0.3539	6	6	1.055	15

## Sheet: Figure 4B_ANOVA_downregulation
Alpha	0.05
Dunnett's multiple comparisons test	Mean Diff,	95,00% CI of diff,	Below threshold?	Summary	Adjusted P Value	A-?
OT vs. +27NT (GGT)	50293	42901 to 57685	Yes	****	<0,0001	B	+27NT (GGT)
OT vs. +38NT (CTA)	35483	28091 to 42875	Yes	****	<0,0001	C	+38NT (CTA)
Test details	Mean 1	Mean 2	Mean Diff,	SE of diff,	n1	n2	q	DF
OT vs. +27NT (GGT)	52328	2035	50293	2582	3	3	19.48	6
OT vs. +38NT (CTA)	52328	16845	35483	2582	3	3	13.74	6

[truncated: 4 more sheets: Figure 4D_ANOVA_multi-gene, Figure 4F_ANOVA_multi-gene, Figure S2_ANOVA_SoxS_chain, Figure S5_t-test_SurA_FkpA]
